# Supplementary material for: Wireless magneto-ionics: voltage control of magnetism by bipolar electrochemistry
Source: Nat Commun. 2023 Oct 14;14:6486. doi: 10.1038/s41467-023-42206-5 (PMC10576778; doi:10.1038/s41467-023-42206-5)
Supplement: Supplementary file 3 — Source Data [file 41467_2023_42206_MOESM3_ESM.xlsx]

## Sheet: Figure 1a
Figure 1a

## Sheet: Figure 1b
Figure 1b

## Sheet: Figure 1c
H	Moment_as-prepared	H	Moment_1st	H	Moment_after 12h	H	Moment_after 6 h	H	Moment_after 24 h
	--	19999.7	0.000172265	19999.7	7.02627e-05	19999.7	9.37121e-05	19999.7	6.37563e-05
19999.7	2.17555e-05	18999.7	0.000143221	18999.7	4.0526e-05	18999.8	6.7182e-05	18999.8	3.18377e-05
18999.6	1.13736e-05	17999.8	0.000131219	17999.6	3.03026e-05	17999.8	5.19582e-05	17999.7	1.37019e-05
17999.8	6.42829e-06	16999.8	0.000127139	16999.9	2.43265e-05	16999.6	4.98467e-05	16999.9	1.36434e-05
16999.6	4.6107e-06	15999.8	0.000125728	16000	2.16518e-05	15999.8	4.53312e-05	16000	9.31693e-06
15999.7	3.05726e-06	14999.7	0.000123552	14999.7	2.03483e-05	14999.7	4.35186e-05	14999.9	8.67907e-06
14999.8	2.46795e-06	13999.8	0.000124918	13999.8	2.14642e-05	14000	4.36681e-05	13999.7	7.62077e-06
13999.9	2.11813e-06	13000	0.000124924	12999.9	2.28332e-05	12999.7	4.48452e-05	12999.9	6.51809e-06
12999.7	1.95725e-06	11999.8	0.000124555	11999.9	2.25718e-05	12000	4.40161e-05	11999.8	7.71681e-06
11999.9	2.84489e-06	10999.9	0.000125793	10999.8	2.30257e-05	11000	4.43914e-05	10999.7	9.24245e-06
10999.8	2.23994e-06	10000	0.000127962	10000	2.44328e-05	9999.92	4.73331e-05	9999.92	9.98303e-06
9999.97	2.59038e-06	8999.84	0.000126266	8999.78	2.4287e-05	8999.91	4.65676e-05	8999.98	1.15164e-05
8999.8	2.88071e-06	7999.89	0.000127046	7999.84	2.59983e-05	7999.96	4.75539e-05	7999.73	1.12593e-05
7999.88	2.37149e-06	6999.79	0.000129307	6999.83	2.55873e-05	7000.01	4.578e-05	6999.82	1.07882e-05
6999.88	2.28797e-06	5999.91	0.00012669	5999.9	2.42632e-05	6000.06	4.68078e-05	5999.8	6.86091e-06
5999.78	3.17521e-06	4999.98	0.000124948	4999.94	2.49515e-05	4999.93	4.53244e-05	4999.91	1.09638e-05
4999.98	3.23307e-06	3999.73	0.0001231	3999.82	2.48228e-05	3999.88	4.25632e-05	3999.85	1.17657e-05
3999.76	2.85737e-06	2999.86	0.000119546	2999.84	2.14749e-05	2999.94	4.06309e-05	2999.87	9.92605e-06
2999.76	2.57385e-06	1999.79	0.00011296	1999.95	1.9611e-05	1999.91	3.8123e-05	1999.77	6.63494e-06
1999.84	2.04668e-06	1899.88	0.000110817	1899.89	2.04971e-05	1899.89	3.61851e-05	1899.9	1.18418e-05
1899.9	2.17046e-06	1799.91	0.000109718	1799.89	1.96782e-05	1799.91	3.71286e-05	1799.9	9.58042e-06
1799.88	2.28171e-06	1699.93	0.000108498	1699.89	1.88469e-05	1699.9	3.62177e-05	1699.89	1.13285e-05
1699.9	2.04501e-06	1599.88	0.000106676	1599.9	1.93602e-05	1599.92	3.43938e-05	1599.87	9.14566e-06
1599.89	2.07533e-06	1499.91	0.000106258	1499.91	1.74668e-05	1499.92	3.362e-05	1499.9	8.97129e-06
1499.89	1.4052e-06	1399.87	0.000104441	1399.88	1.77566e-05	1399.89	3.20421e-05	1399.86	9.03342e-06
1399.92	1.83055e-06	1299.9	0.000100442	1299.91	1.73567e-05	1299.92	3.15227e-05	1299.92	1.03853e-05
1299.87	1.54429e-06	1199.93	9.81961e-05	1199.91	1.7737e-05	1199.93	3.15997e-05	1199.91	7.80196e-06
1199.89	1.41126e-06	1099.9	9.73095e-05	1099.9	1.68329e-05	1099.88	3.0987e-05	1099.9	7.62551e-06
1099.9	1.47058e-06	999.916	9.3727e-05	999.927	1.57666e-05	999.876	2.88971e-05	999.924	8.97508e-06
999.898	1.89224e-06	899.891	9.27889e-05	899.901	1.40036e-05	899.917	2.6774e-05	899.915	8.79841e-06
899.892	1.30306e-06	799.879	8.76322e-05	799.924	1.33423e-05	799.907	2.54779e-05	799.872	6.133e-06
799.893	1.50364e-06	699.918	8.41032e-05	699.916	1.36578e-05	699.9	2.40699e-05	699.903	6.36e-06
699.928	1.43873e-06	599.887	7.93866e-05	599.922	1.28671e-05	599.924	2.23829e-05	599.903	6.50474e-06
599.889	6.95429e-07	499.886	7.53978e-05	499.889	1.02132e-05	499.926	1.95275e-05	499.896	6.16776e-06
499.906	1.45732e-06	399.942	6.9403e-05	399.906	1.01251e-05	399.922	1.73254e-05	399.925	6.9562e-06
399.928	8.37147e-07	299.888	6.25273e-05	299.919	9.18242e-06	299.93	1.54008e-05	299.935	5.57752e-06
299.907	7.25936e-07	249.991	5.8997e-05	249.991	8.49044e-06	249.991	1.31445e-05	249.992	5.29264e-06
249.991	1.13255e-06	199.992	5.18989e-05	199.992	7.349e-06	199.992	1.27576e-05	199.992	3.72068e-06
199.992	8.78655e-07	189.992	5.2159e-05	189.992	7.97821e-06	189.992	1.25719e-05	189.992	2.5079e-06
189.992	8.39908e-07	179.992	5.07987e-05	179.992	6.95098e-06	179.993	1.22098e-05	179.993	1.61598e-06
179.992	9.86155e-07	169.993	4.97915e-05	169.993	6.27268e-06	169.993	1.15067e-05	169.993	3.77217e-06
169.992	9.88007e-07	159.993	4.87641e-05	159.993	6.95404e-06	159.994	1.18144e-05	159.993	2.55939e-06
159.993	1.58848e-06	149.994	4.84747e-05	149.994	6.96562e-06	149.994	1.02811e-05	149.993	1.58722e-06
149.993	1.20832e-06	139.993	4.60476e-05	139.993	5.60542e-06	139.993	1.09937e-05	139.993	1.25673e-06
139.993	1.04172e-06	129.993	4.45189e-05	129.993	6.0662e-06	129.993	1.03749e-05	129.993	2.69108e-06
129.993	7.68341e-07	119.993	4.31987e-05	119.993	7.04435e-06	119.993	9.90848e-06	119.993	4.36599e-06
119.993	1.01385e-06	109.993	4.27369e-05	109.993	5.72835e-06	109.994	8.57574e-06	109.994	2.27084e-06
109.993	3.52438e-07	99.9935	4.10678e-05	99.9937	5.03e-06	99.9938	9.1922e-06	99.9938	3.46449e-06
99.9935	5.84415e-07	89.9931	3.85886e-05	89.9931	5.91585e-06	89.9937	9.51186e-06	89.993	3.45486e-06
89.9929	1.12771e-06	79.9933	3.70318e-05	79.9935	5.96352e-06	79.9936	8.74461e-06	79.9936	1.68057e-06
79.9928	6.45265e-07	69.9934	3.56956e-05	69.9933	5.44563e-06	69.9936	9.20064e-06	69.9938	3.67638e-06
69.993	7.73466e-07	59.9939	3.35774e-05	59.9936	4.75531e-06	59.9938	7.67938e-06	59.994	4.70961e-06
59.9939	6.73067e-07	49.9939	3.12706e-05	49.9942	5.51289e-06	49.9944	7.12874e-06	49.9938	6.09027e-07
49.9937	1.17727e-06	39.9935	2.94812e-05	39.9934	5.12331e-06	39.9938	6.12483e-06	39.9931	2.685e-06
39.9933	5.23355e-07	29.9938	2.68575e-05	29.9938	4.84209e-06	29.9939	5.60625e-06	29.9936	2.83588e-06
29.9935	8.04968e-07	19.9938	2.354e-05	19.9936	4.1397e-06	19.9939	5.46869e-06	19.9939	4.3504e-06
19.9933	2.83416e-07	9.99449	2.15862e-05	9.99422	4.83311e-06	9.99424	5.17473e-06	9.99407	1.77393e-06
9.99376	1.36067e-06	-0.00645	2.11083e-05	-0.00623	4.7203e-06	-0.0064	4.33926e-06	-0.00669	4.00641e-07
-0.00656	3.89406e-07	-10.0062	1.52961e-05	-10.0063	2.50987e-06	-10.0059	2.68165e-06	-10.0061	1.5141e-06
-10.0064	2.15294e-07	-20.0059	1.26644e-05	-20.0059	2.60567e-06	-20.0057	3.63905e-06	-20.0063	1.4085e-07
-20.0063	6.15721e-07	-30.0055	1.0097e-05	-30.0058	1.29768e-06	-30.0057	1.01882e-06	-30.006	9.33438e-07
-30.0066	8.0708e-07	-40.0051	7.02812e-06	-40.0054	2.68895e-06	-40.0055	1.59919e-06	-40.0059	2.1271e-06
-40.0058	5.03635e-07	-50.0059	3.37768e-06	-50.0057	1.92239e-06	-50.0055	9.64304e-07	-50.0061	1.1549e-06
-50.0058	5.26549e-07	-60.0054	1.20357e-07	-60.0057	1.85371e-06	-60.006	1.03527e-06	-60.0061	2.34854e-06
-60.006	5.37423e-07	-70.0056	-2.59555e-06	-70.0055	4.73529e-07	-70.0054	7.53367e-07	-70.0061	2.25876e-06
-70.0061	2.65543e-07	-80.005	-7.46518e-06	-80.0053	2.24382e-07	-80.0052	-1.29732e-06	-80.0055	1.04596e-06
-80.0055	2.16276e-07	-90.0048	-1.08148e-05	-90.0051	9.29801e-07	-90.0047	-9.09436e-07	-90.0055	1.59789e-06
-90.0051	2.22655e-07	-100.005	-1.29892e-05	-100.005	4.69348e-08	-100.005	-1.68072e-06	-100.006	9.46561e-07
-100.005	-8.98408e-08	-110.005	-1.7883e-05	-110.005	6.64104e-07	-110.005	-2.02284e-06	-110.005	1.09741e-06
-110.006	-3.06077e-07	-120.005	-1.98168e-05	-120.005	1.07673e-06	-120.005	-2.9826e-06	-120.006	-5.96682e-07
-120.005	1.74078e-07	-130.005	-2.09965e-05	-130.005	4.26534e-07	-130.004	-2.0011e-06	-130.005	-9.27087e-07
-130.005	3.14301e-07	-140.005	-2.41456e-05	-140.004	-4.72356e-07	-140.005	-3.54244e-06	-140.005	2.58822e-08
-140.004	1.22153e-07	-150.005	-2.7086e-05	-150.005	-4.52806e-07	-150.005	-2.72946e-06	-150.006	-5.45234e-07
-150.005	1.52572e-07	-160.005	-2.85105e-05	-160.005	-9.1455e-07	-160.005	-4.81627e-06	-160.006	-1.43719e-06
-160.005	1.76993e-07	-170.004	-3.12063e-05	-170.005	-1.32011e-06	-170.005	-5.19044e-06	-170.005	-1.63252e-07
-170.005	1.45772e-07	-180.004	-3.16281e-05	-180.004	-7.4705e-07	-180.004	-5.19159e-06	-180.005	-1.4563e-06
-180.005	2.07792e-07	-190.004	-3.48172e-05	-190.004	-2.62855e-06	-190.004	-6.29575e-06	-190.005	-7.43928e-07
-190.005	-1.75386e-07	-200.004	-3.66949e-05	-200.005	-1.72264e-06	-200.004	-6.09641e-06	-200.005	-2.43806e-06
-200.005	-2.91393e-08	-250.013	-4.31437e-05	-250.012	-2.8205e-06	-250.013	-7.84357e-06	-250.014	6.16912e-11
-250.013	-7.26933e-08	-300.015	-5.02539e-05	-300.015	-4.15866e-06	-300.014	-9.14513e-06	-300.016	-7.69895e-07
-300.016	2.56891e-07	-400.031	-6.01274e-05	-400.031	-4.75416e-06	-400.031	-1.26996e-05	-400.033	-4.23586e-06
-400.032	-1.26449e-07	-500.031	-6.77218e-05	-500.031	-6.55578e-06	-500.03	-1.4404e-05	-500.033	-4.49219e-06
-500.031	-7.54609e-07	-600.035	-7.39048e-05	-600.031	-8.30539e-06	-600.033	-1.75244e-05	-600.036	-6.83428e-06
-600.034	-5.24058e-07	-700.03	-7.85109e-05	-700.032	-9.96679e-06	-700.031	-1.92769e-05	-700.034	-6.76959e-06
-700.033	-4.01693e-07	-800.031	-8.28928e-05	-800.032	-9.75115e-06	-800.032	-2.18197e-05	-800.037	-5.50208e-06
-800.034	-9.54604e-07	-900.03	-8.69978e-05	-900.032	-1.19337e-05	-900.029	-2.39652e-05	-900.035	-6.23958e-06
-900.032	-5.46482e-07	-1000.03	-8.99115e-05	-1000.03	-1.26202e-05	-1000.03	-2.4711e-05	-1000.03	-1.01051e-05
-1000.03	-1.57765e-06	-1100.09	-9.33944e-05	-1100.08	-1.32136e-05	-1100.09	-2.62707e-05	-1100.08	-9.48194e-06
-1100.07	-7.25311e-07	-1200.07	-9.7571e-05	-1200.09	-1.36006e-05	-1200.06	-2.64494e-05	-1200.08	-8.13399e-06
-1200.07	-1.38361e-06	-1300.07	-9.86836e-05	-1300.09	-1.54625e-05	-1300.07	-2.87842e-05	-1300.07	-6.22439e-06
-1300.07	-1.09424e-06	-1400.08	-0.000101225	-1400.07	-1.54619e-05	-1400.08	-2.94426e-05	-1400.08	-7.28308e-06
-1400.09	-1.46729e-06	-1500.07	-0.0001033	-1500.07	-1.68066e-05	-1500.08	-3.1845e-05	-1500.09	-7.13896e-06
-1500.07	-1.27069e-06	-1600.08	-0.000105224	-1600.07	-1.66551e-05	-1600.08	-3.10184e-05	-1600.1	-7.39565e-06
-1600.09	-1.60589e-06	-1700.07	-0.000106898	-1700.06	-1.71726e-05	-1700.07	-3.4006e-05	-1700.07	-8.45252e-06
-1700.06	-1.41535e-06	-1800.08	-0.000108	-1800.07	-1.8413e-05	-1800.08	-3.48243e-05	-1800.09	-9.43164e-06
-1800.07	-1.52621e-06	-1900.07	-0.000108595	-1900.07	-1.74875e-05	-1900.05	-3.48789e-05	-1900.08	-9.52742e-06
-1900.06	-1.4263e-06	-2000.06	-0.000110734	-2000.06	-1.80857e-05	-2000.07	-3.58385e-05	-2000.09	-1.00245e-05
-2000.04	-1.34574e-06	-2999.95	-0.000118601	-3000.06	-2.2278e-05	-3000	-4.13881e-05	-3000	-1.00945e-05
-2999.99	-1.65808e-06	-4000.09	-0.000124029	-4000.02	-2.19914e-05	-4000.05	-4.36317e-05	-4000.07	-1.08181e-05
-4000.11	-2.05122e-06	-5000.14	-0.000125556	-5000.05	-2.51465e-05	-5000.06	-4.51563e-05	-5000.14	-1.41873e-05
-5000.14	-2.52511e-06	-6000.16	-0.000128153	-6000.15	-2.55978e-05	-6000.1	-4.75883e-05	-6000.15	-5.52024e-06
-6000.18	-2.51287e-06	-7000.19	-0.000127305	-7000.14	-2.48483e-05	-7000.07	-4.64378e-05	-7000.18	-1.02515e-05
-7000.18	-2.192e-06	-8000.07	-0.000128337	-8000.16	-2.45008e-05	-8000.08	-4.72003e-05	-8000.13	-9.28326e-06
-8000.09	-1.93092e-06	-9000.06	-0.000127956	-9000.09	-2.32711e-05	-9000.02	-4.73438e-05	-9000.11	-7.43359e-06
-9000.07	-1.81259e-06	-10000.1	-0.000127669	-10000.1	-2.30109e-05	-10000	-4.77656e-05	-10000.1	-4.94189e-06
-10000.1	-2.00621e-06	-11000.1	-0.000128757	-11000	-2.43938e-05	-11000.1	-4.54066e-05	-11000.1	-3.8122e-06
-11000.1	-5.59416e-07	-12000.1	-0.000126317	-12000.1	-2.17555e-05	-12000	-4.43934e-05	-12000.1	-8.30381e-06
-12000	-1.5924e-07	-13000.1	-0.000124513	-13000	-1.96674e-05	-13000	-4.3644e-05	-13000.1	-4.60286e-06
-13000.1	8.90291e-07	-14000	-0.00012484	-14000	-2.05494e-05	-14000	-4.46768e-05	-14000.1	-3.87862e-06
-14000	3.50553e-07	-15000	-0.000126558	-15000	-2.05512e-05	-15000	-4.30788e-05	-15000.1	-3.71484e-06
-15000	-5.24627e-07	-16000	-0.000125538	-16000	-1.98499e-05	-15999.9	-4.58042e-05	-16000.1	-6.68075e-06
-16000	-3.16481e-07	-17000	-0.000127216	-16999.9	-2.13312e-05	-16999.9	-4.83267e-05	-17000	-8.7543e-06
-16999.9	-3.20079e-07	-17999.9	-0.000132429	-17999.9	-2.97549e-05	-17999.8	-5.42078e-05	-17999.9	-1.24335e-05
-17999.9	-2.0658e-06	-18999.8	-0.00014595	-18999.8	-4.27898e-05	-18999.7	-6.80855e-05	-18999.8	-3.14345e-05
-18999.8	-8.47783e-06	-19999.7	-0.000177053	-19999.7	-7.36089e-05	-19999.7	-9.96801e-05	-19999.8	-6.60846e-05
-19999.7	-2.01198e-05	-18999.6	-0.000148644	-18999.6	-4.22107e-05	-18999.6	-6.79865e-05	-18999.6	-2.94151e-05
-18999.6	-8.10745e-06	-17999.6	-0.000135251	-17999.6	-2.76294e-05	-17999.6	-5.34987e-05	-17999.6	-1.14573e-05
-17999.6	-3.46185e-06	-16999.7	-0.000128517	-16999.7	-2.08215e-05	-16999.6	-4.57274e-05	-16999.7	-5.68446e-06
-16999.6	1.64693e-07	-15999.7	-0.000124833	-15999.7	-1.90625e-05	-15999.7	-4.28481e-05	-15999.7	-3.607e-06
-15999.8	2.14426e-07	-14999.7	-0.000124907	-14999.7	-1.98377e-05	-14999.7	-4.20593e-05	-14999.7	-1.52529e-06
-14999.7	3.68569e-08	-13999.7	-0.000125698	-13999.7	-1.91022e-05	-13999.6	-4.19655e-05	-13999.7	-2.73053e-06
-13999.7	4.94327e-07	-12999.8	-0.000124685	-12999.7	-2.01395e-05	-12999.7	-4.5735e-05	-12999.7	-3.77776e-06
-12999.7	-2.98046e-07	-11999.7	-0.000125436	-11999.8	-2.03703e-05	-11999.7	-4.46406e-05	-11999.7	-4.66625e-06
-11999.8	-5.36285e-07	-10999.8	-0.000127505	-10999.8	-2.21504e-05	-10999.8	-4.47963e-05	-10999.9	-5.71896e-06
-10999.8	-9.15243e-07	-9999.78	-0.000125863	-9999.81	-2.47634e-05	-9999.78	-4.46176e-05	-9999.87	-7.41266e-06
-9999.82	-1.48499e-06	-8999.69	-0.000127893	-8999.78	-2.24349e-05	-8999.79	-4.61227e-05	-8999.73	-8.6104e-06
-8999.79	-1.92394e-06	-7999.82	-0.00012835	-7999.76	-2.41209e-05	-7999.76	-4.68029e-05	-7999.83	-3.48816e-06
-7999.81	-1.23756e-06	-6999.79	-0.000127289	-6999.85	-2.47505e-05	-6999.76	-4.77504e-05	-6999.78	-8.21861e-06
-6999.82	-2.18589e-06	-5999.86	-0.000128392	-5999.89	-2.59589e-05	-5999.83	-4.65816e-05	-5999.86	-8.30856e-06
-5999.84	-2.06804e-06	-4999.8	-0.00012787	-4999.9	-2.28074e-05	-4999.74	-4.63723e-05	-4999.86	-8.55442e-06
-4999.79	-2.47256e-06	-3999.74	-0.000124958	-3999.86	-2.57356e-05	-3999.78	-4.67242e-05	-3999.8	-7.91235e-06
-3999.86	-2.19027e-06	-2999.77	-0.00012291	-2999.73	-2.25511e-05	-2999.72	-4.22457e-05	-2999.88	-8.8038e-06
-2999.74	-1.94772e-06	-1999.84	-0.000113941	-1999.84	-2.07754e-05	-1999.87	-3.95445e-05	-1999.87	-1.11334e-05
-1999.75	-1.65677e-06	-1900.01	-0.000111182	-1900.02	-2.0312e-05	-1900.01	-3.65169e-05	-1900.03	-9.76438e-06
-1900.02	-1.63449e-06	-1800.02	-0.000109572	-1800.01	-1.80967e-05	-1800.01	-3.72591e-05	-1800.03	-8.62556e-06
-1800.01	-1.59109e-06	-1700.01	-0.000108495	-1700.02	-1.98171e-05	-1700.02	-3.56312e-05	-1700.01	-9.33101e-06
-1700.02	-1.98893e-06	-1600.01	-0.00010656	-1600.02	-1.90585e-05	-1600.03	-3.31289e-05	-1600.01	-6.66821e-06
-1600.02	-1.17579e-06	-1500.02	-0.000104757	-1500.02	-1.7782e-05	-1500.01	-3.39423e-05	-1500.01	-9.29962e-06
-1500.03	-1.45628e-06	-1400.02	-0.00010293	-1400.02	-1.78492e-05	-1400.01	-3.12151e-05	-1400.03	-1.00878e-05
-1400.01	-1.56466e-06	-1300.02	-0.000102579	-1300.03	-1.78091e-05	-1300.02	-3.23669e-05	-1300.03	-9.10936e-06
-1300.03	-1.40163e-06	-1200.02	-9.95528e-05	-1200.03	-1.58386e-05	-1200.01	-3.12432e-05	-1200.04	-7.24905e-06
-1200.04	-1.47461e-06	-1100.04	-9.64636e-05	-1100.05	-1.59351e-05	-1100.03	-2.97366e-05	-1100.03	-5.94964e-06
-1100.03	-1.60421e-06	-1000.01	-9.42985e-05	-1000.01	-1.55593e-05	-1000.03	-2.91388e-05	-1000.03	-6.65536e-06
-1000.02	-1.13991e-06	-900.013	-9.13524e-05	-900.032	-1.4236e-05	-900.017	-2.70607e-05	-900.01	-6.23793e-06
-900.041	-9.84333e-07	-800.013	-8.72473e-05	-800.026	-1.3184e-05	-800.015	-2.53e-05	-800.03	-5.50161e-06
-800.027	-1.78924e-06	-700.042	-8.34088e-05	-700.028	-1.36805e-05	-700.029	-2.46633e-05	-700.041	-9.25676e-06
-700.014	-1.09766e-06	-600.043	-8.06756e-05	-600.051	-1.22652e-05	-600.015	-2.2629e-05	-600.036	-6.19256e-06
-600.026	-9.25462e-07	-500.042	-7.5307e-05	-500.018	-1.213e-05	-500.016	-1.97495e-05	-500.028	-5.85554e-06
-500.021	-8.91251e-07	-400.013	-6.93552e-05	-400.028	-9.59493e-06	-400.028	-1.69708e-05	-400.044	-4.79806e-06
-400.012	-9.03631e-07	-300.05	-6.14903e-05	-300.031	-9.0728e-06	-300.04	-1.46414e-05	-300.038	-5.50404e-06
-300.012	-7.01099e-07	-250.002	-5.64347e-05	-250.002	-8.34672e-06	-250.002	-1.31492e-05	-250.002	-3.84946e-06
-250.002	-5.98862e-07	-200.003	-5.27538e-05	-200.003	-6.07823e-06	-200.003	-1.16833e-05	-200.003	-4.04228e-06
-200.003	-3.73538e-07	-190.003	-5.12371e-05	-190.003	-5.21948e-06	-190.003	-1.161e-05	-190.004	-4.67443e-06
-190.003	-1.04169e-06	-180.004	-4.92713e-05	-180.004	-4.38075e-06	-180.004	-1.09992e-05	-180.004	-2.41884e-06
-180.004	-6.31457e-07	-170.004	-4.81637e-05	-170.004	-5.14233e-06	-170.004	-1.01998e-05	-170.004	-2.48948e-06
-170.004	-4.78404e-07	-160.004	-4.75254e-05	-160.004	-5.6913e-06	-160.004	-1.02267e-05	-160.005	-1.35689e-06
-160.005	-2.29088e-07	-150.004	-4.6097e-05	-150.005	-6.42483e-06	-150.004	-1.01975e-05	-150.005	-1.18689e-06
-150.005	-1.04163e-06	-140.004	-4.64212e-05	-140.004	-5.76253e-06	-140.004	-1.06615e-05	-140.004	-2.942e-06
-140.004	1.17651e-07	-130.004	-4.50851e-05	-130.004	-5.18852e-06	-130.004	-8.04531e-06	-130.005	-3.01266e-06
-130.004	-3.50462e-07	-120.004	-4.26981e-05	-120.004	-5.46878e-06	-120.004	-1.00294e-05	-120.005	-2.76246e-06
-120.004	-7.59917e-07	-110.005	-4.13659e-05	-110.005	-5.3881e-06	-110.004	-8.3277e-06	-110.005	-4.26643e-07
-110.005	-4.41426e-07	-100.005	-3.94682e-05	-100.005	-5.78467e-06	-100.005	-8.23829e-06	-100.005	-1.05873e-06
-100.005	-5.93675e-07	-90.0044	-3.79475e-05	-90.0042	-4.06756e-06	-90.0041	-7.79989e-06	-90.005	-2.17219e-06
-90.0046	-5.86507e-07	-80.0045	-3.73975e-05	-80.0048	-5.0377e-06	-80.0047	-7.42172e-06	-80.0048	-3.84711e-06
-80.0046	-2.10851e-07	-70.0051	-3.44129e-05	-70.0048	-4.35138e-06	-70.0046	-7.63309e-06	-70.0052	-8.69589e-07
-70.0048	-3.69133e-07	-60.0052	-3.11195e-05	-60.0052	-3.91374e-06	-60.0051	-7.94877e-06	-60.0056	-2.62476e-06
-60.0055	-2.8377e-07	-50.0048	-3.01242e-05	-50.0051	-3.88116e-06	-50.0049	-6.55985e-06	-50.0055	-3.33711e-06
-50.0056	-5.71394e-07	-40.0045	-2.72037e-05	-40.0048	-3.35524e-06	-40.0045	-5.38749e-06	-40.0052	-1.40234e-06
-40.0052	-3.58165e-07	-30.0051	-2.69665e-05	-30.005	-2.69299e-06	-30.0047	-6.50531e-06	-30.0051	-1.55318e-06
-30.0051	-1.87057e-07	-20.0051	-2.26262e-05	-20.0052	-3.97195e-06	-20.0054	-3.38378e-06	-20.0054	-1.70404e-06
-20.0058	-5.5892e-07	-10.0054	-1.93528e-05	-10.0057	-3.36185e-06	-10.0054	-4.37325e-06	-10.0056	7.1199e-07
-10.0054	1.19056e-07	-0.00569	-1.76958e-05	-0.00546	-2.17416e-06	-0.00534	-3.04449e-06	-0.00573	-2.48704e-06
-0.00593	-6.9312e-08	9.9951	-1.55414e-05	9.99462	-1.58007e-06	9.99512	-4.03393e-06	9.9949	-1.51179e-07
9.99459	-5.1605e-08	19.9945	-1.1117e-05	19.9946	-1.37103e-06	19.9946	-2.68114e-06	19.9946	-2.147e-06
19.9946	-2.30938e-07	29.9946	-8.2326e-06	29.9944	-1.89245e-08	29.9945	-1.5409e-06	29.9943	6.70107e-07
29.9943	-3.15523e-07	39.9943	-4.92313e-06	39.9943	3.86654e-07	39.9944	-2.01699e-06	39.9939	7.59884e-07
39.9936	-1.20742e-08	49.9944	-2.83291e-06	49.9947	-1.45378e-06	49.9948	-7.04251e-07	49.9948	-8.3478e-07
49.9942	-2.14381e-08	59.9947	1.5956e-06	59.9946	-2.94725e-08	59.9946	3.27695e-07	59.9945	-8.25227e-07
59.9941	-1.87836e-08	69.9942	4.40772e-06	69.9943	-1.21252e-07	69.9946	1.7487e-06	69.9942	-1.21671e-06
69.9939	3.55363e-07	79.9942	9.98329e-06	79.9943	7.09467e-07	79.9938	2.52794e-06	79.9941	9.58675e-07
79.9935	-2.40145e-08	89.9939	1.05013e-05	89.9936	1.96531e-07	89.9942	1.43822e-06	89.9937	3.26513e-07
89.9934	1.77171e-07	99.9946	1.37145e-05	99.9942	1.11953e-06	99.9945	5.49031e-06	99.9944	5.76761e-07
99.9939	7.3049e-08	109.994	1.66309e-05	109.994	-4.2814e-07	109.994	3.91125e-06	109.994	3.45704e-07
109.994	1.13307e-07	119.994	1.97559e-05	119.994	-8.44787e-07	119.994	2.86561e-06	119.994	5.15684e-07
119.993	-1.9388e-07	129.994	2.36068e-05	129.994	4.03049e-07	129.994	3.61279e-06	129.994	2.28999e-06
129.993	2.68607e-08	139.993	2.457e-05	139.993	2.23641e-06	139.994	5.19021e-06	139.993	1.33786e-07
139.993	3.81457e-07	149.994	2.69089e-05	149.994	1.73562e-06	149.994	5.62862e-06	149.994	2.14879e-06
149.994	5.43551e-07	159.994	2.89069e-05	159.994	1.99278e-06	159.994	6.00281e-06	159.994	7.94702e-07
159.993	2.90515e-07	169.993	3.16508e-05	169.993	2.43041e-06	169.994	5.4946e-06	169.994	2.40856e-06
169.993	-9.18743e-08	179.993	3.36127e-05	179.993	2.79185e-06	179.993	6.16957e-06	179.994	3.38073e-06
179.993	6.44748e-07	189.993	3.51935e-05	189.993	2.02628e-06	189.993	6.49965e-06	189.993	3.79134e-06
189.992	4.84962e-07	199.994	3.74563e-05	199.993	2.02278e-06	199.994	6.64929e-06	199.994	1.55494e-06
199.993	1.53733e-07	249.986	4.49028e-05	249.985	3.74132e-06	249.986	8.25106e-06	249.985	4.16923e-06
249.984	1.69831e-07	299.986	5.25904e-05	299.987	6.11425e-06	299.987	1.03708e-05	299.987	4.85901e-06
299.985	1.02239e-06	399.98	5.98476e-05	399.979	5.40881e-06	399.979	1.32619e-05	399.979	6.47847e-06
399.976	7.61469e-07	499.979	6.8573e-05	499.979	8.0968e-06	499.98	1.627e-05	499.98	5.21065e-06
499.977	8.27157e-07	599.98	7.48079e-05	599.981	9.14067e-06	599.982	1.8873e-05	599.979	4.745e-06
599.979	8.64288e-07	699.979	7.93982e-05	699.976	9.69474e-06	699.98	2.0445e-05	699.98	5.32224e-06
699.978	1.03822e-06	799.981	8.34713e-05	799.982	1.20503e-05	799.981	2.26909e-05	799.983	5.0171e-06
799.978	1.31442e-06	899.978	8.7857e-05	899.977	1.25683e-05	899.979	2.39181e-05	899.981	7.27865e-06
899.977	1.08677e-06	999.975	9.1276e-05	999.975	1.37321e-05	999.978	2.67495e-05	999.977	9.05867e-06
999.972	1.22755e-06	1099.97	9.43463e-05	1099.94	1.49986e-05	1099.95	2.88893e-05	1099.98	8.19261e-06
1099.98	1.40908e-06	1199.98	9.80388e-05	1199.98	1.58035e-05	1199.96	2.97079e-05	1199.96	1.03724e-05
1199.97	1.17397e-06	1299.98	9.98295e-05	1299.95	1.67052e-05	1299.92	3.02674e-05	1299.97	8.78424e-06
1299.92	1.84762e-06	1399.95	0.00010139	1399.98	1.80557e-05	1399.96	3.14524e-05	1399.97	1.16077e-05
1399.92	1.48914e-06	1499.95	0.000104404	1499.95	1.72162e-05	1499.95	3.28798e-05	1499.93	1.14602e-05
1499.94	1.24844e-06	1599.96	0.000105798	1599.95	1.78151e-05	1599.98	3.34472e-05	1599.98	8.11023e-06
1599.96	1.36853e-06	1699.96	0.000108107	1699.93	1.72488e-05	1699.97	3.54719e-05	1699.94	1.01285e-05
1699.96	1.51988e-06	1799.92	0.00010939	1799.96	1.83104e-05	1799.95	3.48327e-05	1799.96	9.34314e-06
1799.92	1.47339e-06	1899.92	0.000108746	1899.92	1.86458e-05	1899.93	3.55615e-05	1899.92	1.10409e-05
1899.97	1.82153e-06	1999.93	0.000111211	1999.98	1.96047e-05	1999.92	3.75177e-05	1999.96	9.53456e-06
1999.94	1.68486e-06	3000.16	0.000119272	3000.02	2.26728e-05	3000.06	4.16928e-05	3000.2	1.05086e-05
3000.08	1.43002e-06	4000.02	0.000123591	4000.19	2.3301e-05	4000.12	4.4647e-05	4000.07	9.29403e-06
4000	2.32859e-06	5000.27	0.000126214	5000.16	2.46478e-05	5000.13	4.63728e-05	5000.23	1.21079e-05
5000.1	2.06856e-06	6000.29	0.000128891	6000.18	2.50098e-05	6000.26	4.83119e-05	6000.32	9.22085e-06
6000.32	1.63297e-06	7000.04	0.00012939	7000.16	2.60447e-05	7000.16	4.74435e-05	7000.34	9.69772e-06
7000.28	2.18355e-06	8000.22	0.000130841	8000.22	2.72247e-05	8000.21	4.86434e-05	8000.11	7.757e-06
8000.02	1.67823e-06	9000.24	0.000130871	9000.18	2.47522e-05	9000.21	4.93638e-05	9000.33	7.20645e-06
9000.28	1.68601e-06	10000.4	0.000132307	10000.4	2.48215e-05	10000.4	4.81833e-05	10000.4	7.92706e-06
10000.2	6.87792e-07	11000.2	0.000130619	11000.4	2.54065e-05	11000.2	4.93448e-05	11000.3	9.43636e-06
11000.3	1.33485e-06	12000.1	0.000130649	12000.1	2.33932e-05	12000.1	4.84992e-05	12000.3	9.11588e-06
12000.1	7.1066e-07	13000	0.000131001	13000.3	2.4214e-05	13000.2	4.8028e-05	13000.1	9.26207e-06
13000.1	1.17351e-06	14000.1	0.000127393	14000.2	2.16117e-05	14000.1	5.0037e-05	14000.2	7.1798e-06
14000	-6.8562e-07	15000.1	0.000129072	15000	2.40707e-05	15000.2	5.10915e-05	15000.4	8.38472e-06
15000	-2.28401e-07	15999.9	0.000130752	16000.2	2.3326e-05	16000.2	5.04946e-05	16000.2	1.05405e-05
15999.9	1.89233e-06	17000.1	0.000133878	17000	2.87594e-05	17000	5.37131e-05	17000	1.36466e-05
17000	1.56771e-06	18000	0.000138026	18000.1	3.09649e-05	18000	5.87824e-05	18000.2	1.65415e-05
18000.1	3.62433e-06	18999.8	0.000149892	18999.8	4.47774e-05	18999.9	7.38054e-05	18999.8	3.18391e-05
18999.8	8.4857e-06	19999.9	0.000181641	19999.9	7.53055e-05	20000	0.000102647	19999.9	7.1308e-05
19999.8	2.05317e-05

## Sheet: Figure 2a
Figure 2a

## Sheet: Figure 2b
H	Moment_5 min	H	Moment_10 min	H	Moment_15 min	H	Moment_as-grown	H	Moment_20 min	H	Moment_2.5 min
20000.5	0.000145252	20000.5	0.000221788	20000.5	0.000352066	19999.7	2.17555e-05	20000.5	0.000409337	20000.5	0.000102924
19000.5	0.000113249	19000.4	0.000194776	19000.5	0.000329067	18999.6	1.13736e-05	19000.4	0.000382567	19000.4	7.19544e-05
18000.6	9.99183e-05	18000.5	0.000182318	18000.5	0.000319688	17999.8	6.42829e-06	18000.3	0.000368414	18000.4	5.65426e-05
17000.4	9.51275e-05	17000.3	0.000178043	17000.2	0.000317097	16999.6	4.6107e-06	17000.4	0.000365093	17000.5	5.13285e-05
16000.6	9.47036e-05	16000.5	0.000175414	16000.3	0.000315495	15999.7	3.05726e-06	16000.4	0.000364492	16000.5	4.80123e-05
15000.5	9.36467e-05	15000.4	0.000174704	15000.5	0.000315466	14999.8	2.46795e-06	15000.2	0.000363195	15000.4	4.78486e-05
14000.5	9.33026e-05	14000.2	0.000173606	14000.1	0.000316461	13999.9	2.11813e-06	14000.4	0.000363072	14000.2	4.60865e-05
13000.5	9.36185e-05	13000.2	0.000173672	13000.3	0.000317299	12999.7	1.95725e-06	13000.1	0.000361589	13000.2	4.61015e-05
12000.4	9.47701e-05	12000.3	0.000174029	12000.4	0.000319008	11999.9	2.84489e-06	12000.3	0.000362531	12000.2	4.53164e-05
11000.2	9.52694e-05	11000.2	0.000174704	11000.2	0.000320173	10999.8	2.23994e-06	11000.2	0.000364242	11000.3	4.61521e-05
10000.3	9.61345e-05	10000.1	0.000173776	10000.2	0.000320748	9999.97	2.59038e-06	10000	0.000363137	10000.2	4.58147e-05
9000.2	9.36545e-05	9000.19	0.000173649	9000.12	0.000320883	8999.8	2.88071e-06	8999.99	0.000362828	9000.19	4.49569e-05
8000.17	9.52669e-05	8000.13	0.000173054	7999.93	0.000321436	7999.88	2.37149e-06	8000.08	0.000361672	8000.12	4.52737e-05
7000.18	9.52581e-05	7000.01	0.000174182	7000.04	0.000320721	6999.88	2.28797e-06	7000.1	0.000361508	7000.06	4.42668e-05
6000.04	9.38614e-05	5999.91	0.000172616	6000.09	0.000319522	5999.78	3.17521e-06	5999.84	0.000358631	6000.13	4.14212e-05
5000.11	9.27454e-05	5000.02	0.000171758	4999.86	0.000318504	4999.98	3.23307e-06	4999.99	0.000358935	5000.03	4.10061e-05
3999.97	9.33969e-05	3999.94	0.000169071	3999.92	0.000315011	3999.76	2.85737e-06	3999.8	0.000354968	3999.88	4.0728e-05
2999.93	9.12632e-05	2999.83	0.000168026	2999.8	0.000309896	2999.76	2.57385e-06	2999.89	0.000351729	2999.94	3.70505e-05
1999.96	8.57374e-05	1999.85	0.000162991	1999.77	0.000301096	1999.84	2.04668e-06	1999.83	0.000349263	1999.92	3.47677e-05
1899.93	8.72154e-05	1899.92	0.000164089	1899.96	0.00030178	1899.9	2.17046e-06	1899.92	0.000346057	1899.95	3.34277e-05
1799.97	8.65071e-05	1799.91	0.000163915	1799.96	0.000300584	1799.88	2.28171e-06	1799.93	0.000345507	1799.9	3.33746e-05
1699.93	8.55615e-05	1699.93	0.000162138	1699.91	0.000297821	1699.9	2.04501e-06	1699.9	0.000342693	1699.91	3.12881e-05
1599.94	8.47158e-05	1599.91	0.000162336	1599.92	0.000295535	1599.89	2.07533e-06	1599.93	0.000342704	1599.92	3.12743e-05
1499.9	8.29956e-05	1499.9	0.000160533	1499.93	0.000293582	1499.89	1.4052e-06	1499.92	0.000341861	1499.9	3.13953e-05
1399.93	8.3134e-05	1399.93	0.000160273	1399.92	0.000290689	1399.92	1.83055e-06	1399.92	0.000339682	1399.92	2.86192e-05
1299.95	8.23685e-05	1299.95	0.000158837	1299.94	0.000288936	1299.87	1.54429e-06	1299.92	0.000337334	1299.94	2.94047e-05
1199.91	8.13067e-05	1199.95	0.00015852	1199.91	0.000283989	1199.89	1.41126e-06	1199.94	0.000335202	1199.91	2.74435e-05
1099.89	7.94998e-05	1099.92	0.000157422	1099.9	0.000279716	1099.9	1.47058e-06	1099.9	0.000333561	1099.94	2.77485e-05
999.884	7.76258e-05	999.913	0.000154549	999.913	0.000276516	999.898	1.89224e-06	999.951	0.000330148	999.902	2.67173e-05
899.902	7.4851e-05	899.891	0.000152962	899.924	0.00027074	899.892	1.30306e-06	899.922	0.000326402	899.924	2.47354e-05
799.914	7.38968e-05	799.911	0.00015062	799.895	0.000263326	799.893	1.50364e-06	799.923	0.0003236	799.893	2.28825e-05
699.908	7.04105e-05	699.913	0.000148501	699.908	0.000257931	699.928	1.43873e-06	699.887	0.000316333	699.896	2.19743e-05
599.93	6.84582e-05	599.91	0.000145424	599.949	0.000248035	599.889	6.95429e-07	599.95	0.000312662	599.888	2.04959e-05
499.893	6.46771e-05	499.878	0.00014066	499.916	0.000238001	499.906	1.45732e-06	499.892	0.000305339	499.918	1.84904e-05
399.899	5.98841e-05	399.893	0.000136344	399.915	0.000224304	399.928	8.37147e-07	399.909	0.00029713	399.902	1.6093e-05
299.918	5.70332e-05	299.904	0.000130865	299.892	0.00020811	299.907	7.25936e-07	299.873	0.000285652	299.883	1.54321e-05
249.998	5.49465e-05	249.998	0.000126586	249.998	0.000197608	249.991	1.13255e-06	249.998	0.000278806	249.998	1.44636e-05
199.997	5.20926e-05	199.997	0.000121969	199.996	0.000184857	199.992	8.78655e-07	199.996	0.000269887	199.996	1.25894e-05
189.997	5.05768e-05	189.997	0.000119808	189.997	0.000183729	189.992	8.39908e-07	189.997	0.000268317	189.996	1.27337e-05
179.996	5.13994e-05	179.997	0.000118606	179.996	0.000180482	179.992	9.86155e-07	179.996	0.000266328	179.996	1.17067e-05
169.996	4.89652e-05	169.997	0.000118081	169.996	0.000177473	169.992	9.88007e-07	169.996	0.000265118	169.996	1.11129e-05
159.996	4.88091e-05	159.996	0.000115988	159.996	0.000175185	159.993	1.58848e-06	159.996	0.000262738	159.996	1.24924e-05
149.997	4.83001e-05	149.996	0.000115443	149.996	0.000171721	149.993	1.20832e-06	149.996	0.000259499	149.996	1.16901e-05
139.995	4.57455e-05	139.995	0.000114297	139.995	0.000168852	139.993	1.04172e-06	139.995	0.000257464	139.995	1.06109e-05
129.996	4.72138e-05	129.995	0.000112509	129.995	0.000163885	129.993	7.68341e-07	129.995	0.000254866	129.995	1.07671e-05
119.995	4.57903e-05	119.995	0.000111487	119.995	0.000161906	119.993	1.01385e-06	119.995	0.000254588	119.995	1.15731e-05
109.995	4.51329e-05	109.995	0.000110011	109.995	0.000157605	109.993	3.52438e-07	109.995	0.000249848	109.995	1.09031e-05
99.9952	4.26506e-05	99.9951	0.000107461	99.995	0.00015423	99.9935	5.84415e-07	99.995	0.000246922	99.9948	1.03494e-05
89.9942	4.31643e-05	89.994	0.000106648	89.9941	0.000148657	89.9929	1.12771e-06	89.9938	0.000246999	89.994	9.98419e-06
79.9944	4.14199e-05	79.9941	0.000103897	79.9942	0.000145423	79.9928	6.45265e-07	79.9941	0.000243668	79.9937	1.1127e-05
69.9942	4.17091e-05	69.994	0.000104892	69.9942	0.000140516	69.993	7.73466e-07	69.9939	0.000240111	69.994	9.62283e-06
59.9946	4.08832e-05	59.9946	0.000102932	59.994	0.000134153	59.9939	6.73067e-07	59.9944	0.000235321	59.9939	1.01601e-05
49.9945	3.90587e-05	49.9946	9.9359e-05	49.9944	0.000127935	49.9937	1.17727e-06	49.9943	0.00023416	49.9941	7.7815e-06
39.9938	3.85015e-05	39.9937	9.77593e-05	39.9936	0.000122712	39.9933	5.23355e-07	39.9933	0.000229438	39.9932	8.41896e-06
29.9934	3.88588e-05	29.9936	9.71864e-05	29.9939	0.000114079	29.9935	8.04968e-07	29.9934	0.000227759	29.9934	8.10995e-06
19.9936	3.63604e-05	19.9936	9.36737e-05	19.9939	0.000105791	19.9933	2.83416e-07	19.9937	0.000221008	19.9934	7.9774e-06
9.99371	3.59838e-05	9.99392	9.05821e-05	9.994	9.78319e-05	9.99376	1.36067e-06	9.99402	0.000219211	9.9941	6.46519e-06
-0.0068	3.39226e-05	-0.00636	8.94959e-05	-0.00663	8.52284e-05	-0.00656	3.89406e-07	-0.00685	0.000213324	-0.00649	6.97832e-06
-10.0065	3.27638e-05	-10.0066	8.58107e-05	-10.0062	7.33588e-05	-10.0064	2.15294e-07	-10.0067	0.000209771	-10.0067	6.59309e-06
-20.0062	3.09553e-05	-20.006	8.17525e-05	-20.0061	5.96524e-05	-20.0063	6.15721e-07	-20.0065	0.000205108	-20.0062	5.57018e-06
-30.0062	2.94637e-05	-30.0059	7.6182e-05	-30.0062	4.8954e-05	-30.0066	8.0708e-07	-30.0065	0.000200414	-30.0061	6.80129e-06
-40.0057	2.65001e-05	-40.006	6.79647e-05	-40.0057	3.6916e-05	-40.0058	5.03635e-07	-40.0067	0.000194641	-40.0057	5.79842e-06
-50.0069	2.53092e-05	-50.0071	6.07941e-05	-50.0072	2.51387e-05	-50.0058	5.26549e-07	-50.007	0.000186062	-50.007	5.16445e-06
-60.0074	2.34325e-05	-60.0072	5.58175e-05	-60.0073	1.48855e-05	-60.006	5.37423e-07	-60.0078	0.000178797	-60.0074	2.67355e-06
-70.0077	2.17964e-05	-70.0077	4.91042e-05	-70.0074	3.29675e-06	-70.0061	2.65543e-07	-70.0077	0.000169695	-70.0075	3.49153e-06
-80.0078	1.71965e-05	-80.0078	4.32291e-05	-80.0078	-6.68373e-06	-80.0055	2.16276e-07	-80.0079	0.000161985	-80.0076	3.16245e-06
-90.0081	1.54842e-05	-90.0082	3.94677e-05	-90.0079	-1.6227e-05	-90.0051	2.22655e-07	-90.008	0.000152082	-90.008	2.57265e-06
-100.009	1.37157e-05	-100.009	3.40778e-05	-100.009	-2.3801e-05	-100.005	-8.98408e-08	-100.009	0.000141862	-100.009	-3.07324e-07
-110.009	1.13858e-05	-110.009	2.74928e-05	-110.01	-3.21572e-05	-110.006	-3.06077e-07	-110.009	0.000132446	-110.009	1.62965e-06
-120.01	8.26173e-06	-120.01	1.97767e-05	-120.009	-4.12191e-05	-120.005	1.74078e-07	-120.009	0.000120483	-120.01	9.73282e-08
-130.01	5.11363e-06	-130.01	1.43068e-05	-130.01	-5.00245e-05	-130.005	3.14301e-07	-130.01	0.000108098	-130.01	-1.29862e-06
-140.01	1.68479e-06	-140.01	6.90358e-06	-140.01	-5.67643e-05	-140.004	1.22153e-07	-140.01	9.60439e-05	-140.009	-1.29881e-06
-150.011	-1.72809e-06	-150.011	-1.58659e-06	-150.01	-6.47835e-05	-150.005	1.52572e-07	-150.011	7.95917e-05	-150.01	-1.96886e-06
-160.011	-2.87483e-06	-160.011	-9.49915e-06	-160.011	-7.24737e-05	-160.005	1.76993e-07	-160.011	6.62646e-05	-160.011	-2.12551e-06
-170.011	-4.61919e-06	-170.011	-1.61804e-05	-170.012	-8.01119e-05	-170.005	1.45772e-07	-170.011	4.84347e-05	-170.011	-3.3169e-06
-180.011	-8.39296e-06	-180.012	-2.4105e-05	-180.011	-8.86685e-05	-180.005	2.07792e-07	-180.011	3.24786e-05	-180.011	-4.00294e-06
-190.011	-9.95682e-06	-190.012	-3.09025e-05	-190.011	-9.52802e-05	-190.005	-1.75386e-07	-190.011	1.30477e-05	-190.011	-2.78791e-06
-200.012	-1.22708e-05	-200.012	-3.72911e-05	-200.012	-0.000102798	-200.005	-2.91393e-08	-200.013	-3.73626e-06	-200.012	-4.59698e-06
-250.021	-2.30385e-05	-250.022	-6.60253e-05	-250.021	-0.000136842	-250.013	-7.26933e-08	-250.021	-8.21618e-05	-250.022	-6.43549e-06
-300.025	-3.23259e-05	-300.026	-8.80692e-05	-300.026	-0.000162772	-300.016	2.56891e-07	-300.026	-0.000144482	-300.026	-7.73621e-06
-400.043	-4.72717e-05	-400.044	-0.000115573	-400.044	-0.000202316	-400.032	-1.26449e-07	-400.045	-0.000228544	-400.046	-1.21633e-05
-500.047	-5.68903e-05	-500.049	-0.000131766	-500.047	-0.000224838	-500.031	-7.54609e-07	-500.048	-0.000274786	-500.047	-1.55905e-05
-600.056	-6.31642e-05	-600.055	-0.000140575	-600.055	-0.000241511	-600.034	-5.24058e-07	-600.054	-0.000296842	-600.055	-1.87174e-05
-700.056	-6.91969e-05	-700.056	-0.00014559	-700.058	-0.000252016	-700.033	-4.01693e-07	-700.058	-0.000309946	-700.058	-1.95096e-05
-800.063	-7.12032e-05	-800.063	-0.000149574	-800.063	-0.000263364	-800.034	-9.54604e-07	-800.064	-0.000319003	-800.063	-2.16416e-05
-900.065	-7.38069e-05	-900.067	-0.000153193	-900.066	-0.000269264	-900.032	-5.46482e-07	-900.065	-0.000323201	-900.064	-2.27466e-05
-1000.07	-7.64065e-05	-1000.07	-0.000153427	-1000.07	-0.000275498	-1000.03	-1.57765e-06	-1000.07	-0.000327855	-1000.07	-2.42367e-05
-1100.13	-7.78988e-05	-1100.13	-0.000156023	-1100.11	-0.000279139	-1100.07	-7.25311e-07	-1100.13	-0.000330803	-1100.13	-2.41744e-05
-1200.12	-7.87534e-05	-1200.13	-0.000157773	-1200.11	-0.000283628	-1200.07	-1.38361e-06	-1200.12	-0.000332276	-1200.11	-2.78649e-05
-1300.14	-8.14223e-05	-1300.12	-0.000158443	-1300.14	-0.00028815	-1300.07	-1.09424e-06	-1300.13	-0.000334661	-1300.12	-2.70291e-05
-1400.12	-8.14575e-05	-1400.13	-0.000160414	-1400.12	-0.000290179	-1400.09	-1.46729e-06	-1400.12	-0.000337317	-1400.12	-2.83911e-05
-1500.14	-8.25342e-05	-1500.14	-0.000161081	-1500.14	-0.000293666	-1500.07	-1.27069e-06	-1500.13	-0.000338514	-1500.13	-3.01304e-05
-1600.13	-8.41827e-05	-1600.14	-0.000161183	-1600.14	-0.000294914	-1600.09	-1.60589e-06	-1600.14	-0.000340058	-1600.15	-2.89224e-05
-1700.14	-8.42716e-05	-1700.14	-0.000162852	-1700.13	-0.00029751	-1700.06	-1.41535e-06	-1700.16	-0.000340592	-1700.14	-3.03272e-05
-1800.15	-8.61663e-05	-1800.15	-0.000163135	-1800.15	-0.000298406	-1800.07	-1.52621e-06	-1800.15	-0.000342539	-1800.15	-3.17417e-05
-1900.14	-8.56809e-05	-1900.15	-0.00016367	-1900.14	-0.000300965	-1900.06	-1.4263e-06	-1900.14	-0.000343189	-1900.14	-3.23126e-05
-2000.14	-8.5637e-05	-2000.14	-0.000163281	-2000.15	-0.000301235	-2000.04	-1.34574e-06	-2000.14	-0.000345782	-2000.14	-3.17891e-05
-3000.03	-9.02877e-05	-3000.05	-0.000169744	-2999.97	-0.000312103	-2999.99	-1.65808e-06	-2999.99	-0.000350945	-3000.15	-3.75526e-05
-4000.12	-9.39318e-05	-4000.01	-0.000169424	-4000.05	-0.000314433	-4000.11	-2.05122e-06	-4000.06	-0.000354517	-4000.2	-4.14338e-05
-5000.32	-9.30641e-05	-5000.3	-0.000171482	-5000.22	-0.000318464	-5000.14	-2.52511e-06	-5000.26	-0.000354638	-5000.37	-3.9599e-05
-6000.26	-9.41844e-05	-6000.27	-0.000171371	-6000.24	-0.000319568	-6000.18	-2.51287e-06	-6000.34	-0.000360526	-6000.4	-4.309e-05
-7000.42	-9.40707e-05	-7000.29	-0.00017148	-7000.34	-0.000320254	-7000.18	-2.192e-06	-7000.39	-0.000357644	-7000.41	-4.20345e-05
-8000.36	-9.3992e-05	-8000.42	-0.000173545	-8000.34	-0.000320541	-8000.09	-1.93092e-06	-8000.41	-0.000356432	-8000.4	-4.46415e-05
-9000.46	-9.37396e-05	-9000.36	-0.000173118	-9000.43	-0.00031937	-9000.07	-1.81259e-06	-9000.36	-0.000358027	-9000.48	-4.51505e-05
-10000.5	-9.34144e-05	-10000.5	-0.000172807	-10000.5	-0.000318249	-10000.1	-2.00621e-06	-10000.4	-0.000358254	-10000.5	-4.5051e-05
-11000.5	-9.43259e-05	-11000.5	-0.000172592	-11000.5	-0.000318505	-11000.1	-5.59416e-07	-11000.5	-0.000355974	-11000.6	-4.45022e-05
-12000.6	-9.23158e-05	-12000.5	-0.00017273	-12000.5	-0.000316066	-12000	-1.5924e-07	-12000.6	-0.000355938	-12000.6	-4.3778e-05
-13000.6	-9.07233e-05	-13000.5	-0.000170663	-13000.5	-0.000315381	-13000.1	8.90291e-07	-13000.5	-0.00035516	-13000.6	-4.24291e-05
-14000.5	-8.97874e-05	-14000.6	-0.000169246	-14000.5	-0.000313326	-14000	3.50553e-07	-14000.6	-0.000353846	-14000.6	-4.30292e-05
-15000.6	-9.01187e-05	-15000.6	-0.00017058	-15000.6	-0.000311816	-15000	-5.24627e-07	-15000.6	-0.000351304	-15000.7	-4.34866e-05
-16000.6	-8.94e-05	-16000.6	-0.000170372	-16000.6	-0.000310636	-16000	-3.16481e-07	-16000.6	-0.000350941	-16000.7	-4.37107e-05
-17000.6	-9.10569e-05	-17000.6	-0.000172273	-17000.6	-0.000312019	-16999.9	-3.20079e-07	-17000.6	-0.000353867	-17000.6	-4.63331e-05
-18000.6	-9.71123e-05	-18000.6	-0.000177885	-18000.6	-0.000315563	-17999.9	-2.0658e-06	-18000.6	-0.000359322	-18000.6	-5.28147e-05
-19000.6	-0.000112361	-19000.5	-0.000193712	-19000.5	-0.00032711	-18999.8	-8.47783e-06	-19000.5	-0.000373628	-19000.6	-6.87442e-05
-20000.6	-0.000144184	-20000.6	-0.000220658	-20000.6	-0.000349571	-19999.7	-2.01198e-05	-20000.6	-0.000401723	-20000.6	-0.00010156
-19000.4	-0.000112695	-19000.3	-0.000191879	-19000.3	-0.000326808	-18999.6	-8.10745e-06	-19000.3	-0.000372146	-19000.3	-6.77153e-05
-18000.4	-9.63546e-05	-18000.4	-0.000176601	-18000.3	-0.000314842	-17999.6	-3.46185e-06	-18000.4	-0.000358242	-18000.4	-5.18657e-05
-17000.3	-9.09756e-05	-17000.3	-0.000171697	-17000.3	-0.000309752	-16999.6	1.64693e-07	-17000.4	-0.000353171	-17000.3	-4.55716e-05
-16000.3	-8.89101e-05	-16000.3	-0.000169851	-16000.3	-0.000310569	-15999.8	2.14426e-07	-16000.4	-0.000351431	-16000.3	-4.31965e-05
-15000.3	-8.90957e-05	-15000.3	-0.000167425	-15000.3	-0.000310726	-14999.7	3.68569e-08	-15000.3	-0.000351134	-15000.3	-4.16436e-05
-14000.3	-8.89785e-05	-14000.2	-0.000168854	-14000.2	-0.000312121	-13999.7	4.94327e-07	-14000.2	-0.000351671	-14000.2	-4.18149e-05
-13000.2	-8.994e-05	-13000.2	-0.000169778	-13000.2	-0.000313367	-12999.7	-2.98046e-07	-13000.2	-0.000353998	-13000.2	-4.19211e-05
-12000.2	-9.14905e-05	-12000.2	-0.000170217	-12000.1	-0.000316517	-11999.8	-5.36285e-07	-12000.1	-0.000355485	-12000.2	-4.31185e-05
-11000.2	-9.32118e-05	-11000.2	-0.000170889	-11000.2	-0.000317499	-10999.8	-9.15243e-07	-11000.2	-0.000356663	-11000.2	-4.3677e-05
-10000.1	-9.41178e-05	-10000.1	-0.000171931	-10000.1	-0.000317785	-9999.82	-1.48499e-06	-10000.2	-0.000357134	-10000.1	-4.36911e-05
-9000.07	-9.45965e-05	-9000.02	-0.000171726	-9000.08	-0.000318631	-8999.79	-1.92394e-06	-9000.04	-0.000355331	-9000.06	-4.35248e-05
-8000.1	-9.37947e-05	-8000.07	-0.000172641	-8000.06	-0.000318712	-7999.81	-1.23756e-06	-8000.02	-0.000355991	-8000.01	-4.52185e-05
-6999.99	-9.52139e-05	-7000.06	-0.000171193	-6999.98	-0.000318985	-6999.82	-2.18589e-06	-6999.95	-0.000357004	-7000.06	-4.42148e-05
-5999.96	-9.53398e-05	-5999.94	-0.000171038	-6000.01	-0.000319493	-5999.84	-2.06804e-06	-5999.94	-0.000354776	-6000.06	-4.23032e-05
-4999.97	-9.46055e-05	-4999.96	-0.000169793	-5000.01	-0.000318941	-4999.79	-2.47256e-06	-4999.99	-0.000356238	-5000.03	-4.18406e-05
-3999.81	-9.28327e-05	-3999.85	-0.000170108	-3999.88	-0.000317303	-3999.86	-2.19027e-06	-3999.8	-0.000352707	-3999.92	-3.95592e-05
-2999.86	-9.24257e-05	-2999.91	-0.00016714	-2999.77	-0.000312332	-2999.74	-1.94772e-06	-2999.79	-0.000350772	-2999.83	-3.95869e-05
-1999.87	-8.77653e-05	-1999.81	-0.000163694	-1999.89	-0.000303365	-1999.75	-1.65677e-06	-1999.81	-0.000345891	-1999.88	-3.43883e-05
-1900.09	-8.7278e-05	-1900.09	-0.000164252	-1900.09	-0.000303504	-1900.02	-1.63449e-06	-1900.08	-0.000341852	-1900.1	-3.29915e-05
-1800.07	-8.76531e-05	-1800.09	-0.000163621	-1800.08	-0.000299821	-1800.01	-1.59109e-06	-1800.08	-0.00034273	-1800.08	-3.4076e-05
-1700.08	-8.58441e-05	-1700.07	-0.000162459	-1700.09	-0.0002992	-1700.02	-1.98893e-06	-1700.07	-0.000341036	-1700.1	-3.24062e-05
-1600.08	-8.53266e-05	-1600.07	-0.000162775	-1600.08	-0.000296703	-1600.02	-1.17579e-06	-1600.07	-0.000340362	-1600.07	-3.32572e-05
-1500.07	-8.40538e-05	-1500.07	-0.000159657	-1500.08	-0.000293009	-1500.03	-1.45628e-06	-1500.07	-0.000339706	-1500.06	-3.04104e-05
-1400.08	-8.32837e-05	-1400.06	-0.000159375	-1400.07	-0.000292009	-1400.01	-1.56466e-06	-1400.07	-0.000336209	-1400.06	-3.31037e-05
-1300.08	-8.13903e-05	-1300.07	-0.000158977	-1300.07	-0.000288451	-1300.03	-1.40163e-06	-1300.07	-0.00033629	-1300.06	-2.94039e-05
-1200.07	-8.01057e-05	-1200.08	-0.000157481	-1200.07	-0.000285229	-1200.04	-1.47461e-06	-1200.06	-0.000332791	-1200.08	-2.87013e-05
-1100.07	-7.89698e-05	-1100.06	-0.000156584	-1100.08	-0.000282033	-1100.03	-1.60421e-06	-1100.07	-0.000331808	-1100.07	-2.80332e-05
-1000.05	-7.72194e-05	-1000.04	-0.00015677	-1000.04	-0.000276732	-1000.02	-1.13991e-06	-1000.07	-0.000327537	-1000.04	-2.70586e-05
-900.039	-7.57022e-05	-900.047	-0.000153068	-900.042	-0.000270663	-900.041	-9.84333e-07	-900.042	-0.000326142	-900.037	-2.52557e-05
-800.063	-7.34613e-05	-800.048	-0.000149658	-800.065	-0.000265085	-800.027	-1.78924e-06	-800.059	-0.000320271	-800.061	-2.36709e-05
-700.059	-7.30474e-05	-700.055	-0.000148249	-700.06	-0.000256356	-700.014	-1.09766e-06	-700.062	-0.000315486	-700.051	-2.33756e-05
-600.032	-6.88178e-05	-600.029	-0.000144504	-600.063	-0.000248078	-600.026	-9.25462e-07	-600.036	-0.00031018	-600.049	-2.14283e-05
-500.026	-6.60093e-05	-500.015	-0.000139814	-500.035	-0.000237836	-500.021	-8.91251e-07	-500.045	-0.000303535	-500.051	-1.95253e-05
-400.029	-6.35705e-05	-400.033	-0.000135662	-400.021	-0.000223769	-400.012	-9.03631e-07	-400.016	-0.000294354	-400.027	-1.70953e-05
-300.025	-5.76819e-05	-300.031	-0.000128634	-300.051	-0.000209503	-300.012	-7.01099e-07	-300.031	-0.000284849	-300.026	-1.59262e-05
-250.012	-5.45544e-05	-250.013	-0.000125448	-250.012	-0.000199674	-250.002	-5.98862e-07	-250.013	-0.000277884	-250.012	-1.42439e-05
-200.011	-5.20814e-05	-200.011	-0.000118469	-200.011	-0.000186094	-200.003	-3.73538e-07	-200.011	-0.000267973	-200.011	-1.33604e-05
-190.011	-5.11393e-05	-190.01	-0.000119661	-190.011	-0.000183649	-190.003	-1.04169e-06	-190.011	-0.000267231	-190.011	-1.45875e-05
-180.011	-5.02372e-05	-180.011	-0.00011916	-180.011	-0.000181185	-180.004	-6.31457e-07	-180.011	-0.000264005	-180.011	-1.27544e-05
-170.01	-4.99487e-05	-170.011	-0.000116855	-170.011	-0.000177955	-170.004	-4.78404e-07	-170.011	-0.000261962	-170.011	-1.23491e-05
-160.01	-4.83448e-05	-160.01	-0.000115889	-160.01	-0.0001747	-160.005	-2.29088e-07	-160.01	-0.000261115	-160.01	-1.2028e-05
-150.01	-4.93357e-05	-150.01	-0.000115268	-150.01	-0.000171413	-150.005	-1.04163e-06	-150.01	-0.000258995	-150.01	-1.13901e-05
-140.009	-4.7078e-05	-140.009	-0.000114354	-140.009	-0.000167746	-140.004	1.17651e-07	-140.009	-0.000257561	-140.009	-1.31666e-05
-130.009	-4.71866e-05	-130.009	-0.000111399	-130.009	-0.000165197	-130.004	-3.50462e-07	-130.009	-0.000254508	-130.009	-1.08522e-05
-120.009	-4.62123e-05	-120.009	-0.000111788	-120.009	-0.000160563	-120.004	-7.59917e-07	-120.009	-0.000250955	-120.009	-1.18186e-05
-110.009	-4.46846e-05	-110.008	-0.000110325	-110.008	-0.000157758	-110.005	-4.41426e-07	-110.009	-0.000249703	-110.008	-1.15737e-05
-100.008	-4.4705e-05	-100.008	-0.000107955	-100.008	-0.000154648	-100.005	-5.93675e-07	-100.008	-0.000248561	-100.008	-1.08275e-05
-90.0076	-4.35381e-05	-90.0072	-0.000107735	-90.0072	-0.000148293	-90.0046	-5.86507e-07	-90.0073	-0.000245399	-90.0072	-1.00853e-05
-80.0069	-4.32617e-05	-80.0074	-0.000105145	-80.0069	-0.000145179	-80.0046	-2.10851e-07	-80.0072	-0.000242032	-80.0072	-8.95403e-06
-70.0069	-4.1746e-05	-70.0075	-0.00010452	-70.0071	-0.00013939	-70.0048	-3.69133e-07	-70.0073	-0.000238333	-70.007	-1.09311e-05
-60.0066	-4.07236e-05	-60.007	-0.000102796	-60.0067	-0.000134604	-60.0055	-2.8377e-07	-60.0068	-0.00023453	-60.0068	-9.49908e-06
-50.006	-3.95688e-05	-50.0063	-9.89426e-05	-50.0062	-0.000128955	-50.0056	-5.71394e-07	-50.0067	-0.000231596	-50.0065	-8.65661e-06
-40.0049	-3.89233e-05	-40.0052	-9.7379e-05	-40.005	-0.000122756	-40.0052	-3.58165e-07	-40.0057	-0.000229944	-40.0052	-8.07075e-06
-30.0053	-3.87633e-05	-30.0055	-9.57834e-05	-30.0053	-0.000115459	-30.0051	-1.87057e-07	-30.0057	-0.00022493	-30.0054	-8.46363e-06
-20.0053	-3.69668e-05	-20.0052	-9.44524e-05	-20.0054	-0.000105876	-20.0058	-5.5892e-07	-20.0057	-0.000219904	-20.0055	-7.73348e-06
-10.0058	-3.61851e-05	-10.0056	-9.18502e-05	-10.0059	-9.51053e-05	-10.0054	1.19056e-07	-10.0059	-0.000217174	-10.0063	-7.70926e-06
-0.0059	-3.23592e-05	-0.00584	-8.78683e-05	-0.00562	-8.28267e-05	-0.00593	-6.9312e-08	-0.00596	-0.000213684	-0.00609	-7.30798e-06
9.99478	-3.28488e-05	9.99465	-8.45681e-05	9.99465	-7.21522e-05	9.99459	-5.1605e-08	9.99462	-0.000209667	9.99443	-7.75294e-06
19.9944	-3.26166e-05	19.9943	-8.08146e-05	19.9943	-6.16665e-05	19.9946	-2.30938e-07	19.9948	-0.000204804	19.9942	-6.83029e-06
29.9942	-2.94324e-05	29.9944	-7.68566e-05	29.9942	-4.76031e-05	29.9943	-3.15523e-07	29.9947	-0.000199268	29.9941	-5.63489e-06
39.9939	-2.77563e-05	39.9944	-6.87595e-05	39.9941	-3.75344e-05	39.9936	-1.20742e-08	39.9946	-0.000193173	39.9939	-4.79245e-06
49.9952	-2.57592e-05	49.9951	-6.03897e-05	49.9948	-2.51033e-05	49.9942	-2.14381e-08	49.9952	-0.000188483	49.9951	-5.84299e-06
59.9946	-2.34213e-05	59.9947	-5.49238e-05	59.9947	-1.44771e-05	59.9941	-1.87836e-08	59.9959	-0.00017847	59.9949	-4.20642e-06
69.995	-2.17692e-05	69.9953	-4.98549e-05	69.9946	-3.11702e-06	69.9939	3.55363e-07	69.9953	-0.000170696	69.9946	-3.25169e-06
79.9948	-1.85289e-05	79.9948	-4.45774e-05	79.9947	6.34605e-06	79.9935	-2.40145e-08	79.995	-0.000160808	79.9947	-1.85173e-06
89.9951	-1.60064e-05	89.995	-3.86021e-05	89.9947	1.61099e-05	89.9934	1.77171e-07	89.9952	-0.000153016	89.9943	-1.91974e-06
99.9955	-1.29826e-05	99.9958	-3.30037e-05	99.9958	2.5176e-05	99.9939	7.3049e-08	99.9958	-0.000141985	99.9954	-1.85931e-06
109.996	-1.09655e-05	109.996	-2.60858e-05	109.996	3.22005e-05	109.994	1.13307e-07	109.996	-0.000131574	109.996	-1.34171e-06
119.995	-9.24127e-06	119.996	-2.01346e-05	119.996	3.98747e-05	119.993	-1.9388e-07	119.995	-0.000120375	119.995	-9.88594e-07
129.996	-5.9247e-06	129.996	-1.40469e-05	129.996	4.92817e-05	129.993	2.68607e-08	129.996	-0.000109595	129.995	7.52274e-07
139.996	-1.81803e-06	139.996	-7.69452e-06	139.996	5.60616e-05	139.993	3.81457e-07	139.996	-9.60676e-05	139.996	5.39934e-07
149.997	-6.67237e-07	149.997	-1.02753e-07	149.997	6.47305e-05	149.994	5.43551e-07	149.997	-8.17578e-05	149.996	2.21265e-06
159.997	1.69876e-06	159.997	7.59318e-06	159.997	7.23406e-05	159.993	2.90515e-07	159.997	-6.74981e-05	159.996	1.92006e-06
169.997	5.36827e-06	169.997	1.55859e-05	169.997	8.02114e-05	169.993	-9.18743e-08	169.997	-4.97274e-05	169.997	2.12886e-06
179.997	8.376e-06	179.997	2.29731e-05	179.997	8.85233e-05	179.993	6.44748e-07	179.997	-3.25386e-05	179.997	1.1063e-06
189.997	9.71525e-06	189.998	2.99311e-05	189.997	9.50667e-05	189.992	4.84962e-07	189.997	-1.62325e-05	189.997	4.13462e-06
199.999	1.18287e-05	199.999	3.67769e-05	199.998	0.000103142	199.993	1.53733e-07	199.998	1.79772e-06	199.998	4.19105e-06
249.989	2.14401e-05	249.989	6.59712e-05	249.988	0.000137041	249.984	1.69831e-07	249.989	7.98219e-05	249.988	6.78236e-06
299.992	3.22074e-05	299.992	8.58211e-05	299.991	0.000162931	299.985	1.02239e-06	299.991	0.000142847	299.991	8.88517e-06
399.984	4.72599e-05	399.985	0.000115907	399.983	0.000201082	399.976	7.61469e-07	399.983	0.000225907	399.981	1.19066e-05
499.984	5.65533e-05	499.987	0.000129416	499.985	0.000223743	499.977	8.27157e-07	499.984	0.000271762	499.983	1.4259e-05
599.991	6.33605e-05	599.991	0.000138943	599.99	0.000240368	599.979	8.64288e-07	599.991	0.000293508	599.991	1.84848e-05
699.991	6.66338e-05	699.992	0.000144772	699.992	0.000251912	699.978	1.03822e-06	699.992	0.000309259	699.989	1.92647e-05
799.999	7.12552e-05	799.998	0.000147136	799.997	0.000259514	799.978	1.31442e-06	799.994	0.000316696	799.995	2.11923e-05
899.998	7.33894e-05	899.997	0.000150193	899.999	0.000267524	899.977	1.08677e-06	899.999	0.000321687	899.995	2.25779e-05
1000	7.46334e-05	1000	0.000152946	1000	0.000273593	999.972	1.22755e-06	999.999	0.000325954	999.999	2.35668e-05
1099.99	7.70077e-05	1099.96	0.000154107	1099.99	0.000278382	1099.98	1.40908e-06	1099.95	0.000327074	1099.95	2.582e-05
1200.01	7.98209e-05	1200	0.000156614	1199.97	0.000282902	1199.97	1.17397e-06	1199.96	0.000331201	1199.97	2.70983e-05
1299.97	8.03762e-05	1299.95	0.000157438	1300.01	0.000285997	1299.92	1.84762e-06	1300	0.000333319	1299.94	2.67136e-05
1400	8.16304e-05	1399.97	0.000157833	1399.97	0.000291084	1399.92	1.48914e-06	1399.96	0.0003354	1400	2.72083e-05
1499.96	8.19207e-05	1499.99	0.000160158	1499.98	0.000293132	1499.94	1.24844e-06	1499.95	0.000337087	1500	2.84859e-05
1599.99	8.25129e-05	1599.96	0.000160899	1599.99	0.000294805	1599.96	1.36853e-06	1600.02	0.000337734	1599.98	2.98222e-05
1699.97	8.32662e-05	1699.99	0.00016223	1699.96	0.000295767	1699.96	1.51988e-06	1700	0.000339689	1699.98	3.10033e-05
1799.98	8.46151e-05	1799.97	0.000161765	1800.02	0.000299124	1799.92	1.47339e-06	1799.98	0.00034033	1799.97	3.1803e-05
1900	8.54513e-05	1899.98	0.000161951	1899.95	0.000301134	1899.97	1.82153e-06	1900	0.000341487	1899.98	3.19378e-05
1999.99	8.5868e-05	2000.01	0.000163466	2000.02	0.000301945	1999.94	1.68486e-06	1999.97	0.000342723	2000.02	3.42319e-05
2999.98	9.03647e-05	3000.19	0.000166359	3000.07	0.000312209	3000.08	1.43002e-06	2999.98	0.000347419	3000.09	3.40437e-05
4000.22	9.23947e-05	4000.06	0.000167931	4000.1	0.000313798	4000	2.32859e-06	4000.02	0.000351658	4000.23	3.73805e-05
5000.3	9.30949e-05	5000.34	0.000168035	5000.17	0.000317864	5000.1	2.06856e-06	5000.14	0.000352041	5000.32	4.26284e-05
6000.26	9.3535e-05	6000.31	0.000171297	6000.28	0.000318591	6000.32	1.63297e-06	6000.17	0.000353683	6000.31	4.16406e-05
7000.43	9.47331e-05	7000.42	0.000171211	7000.14	0.000319688	7000.28	2.18355e-06	7000.24	0.000356651	7000.34	4.23833e-05
8000.61	9.54805e-05	8000.3	0.000171344	8000.18	0.000319357	8000.02	1.67823e-06	8000.43	0.000354973	8000.39	4.29794e-05
9000.37	9.39977e-05	9000.42	0.000173515	9000.23	0.000320088	9000.28	1.68601e-06	9000.39	0.000355192	9000.44	4.42171e-05
10000.5	9.6061e-05	10000.5	0.000171708	10000.7	0.000319341	10000.2	6.87792e-07	10000.5	0.000355929	10000.5	4.61033e-05
11000.7	9.62243e-05	11000.6	0.000171779	11000.5	0.000319112	11000.3	1.33485e-06	11000.7	0.000353946	11000.6	4.59808e-05
12000.8	9.48047e-05	12000.7	0.000173138	12000.6	0.00031805	12000.1	7.1066e-07	12000.7	0.000356407	12000.6	4.54917e-05
13000.6	9.49407e-05	13000.5	0.000174255	13000.5	0.000317373	13000.1	1.17351e-06	13000.8	0.000356094	13000.7	4.66298e-05
14000.6	9.29937e-05	14000.7	0.00017325	14000.5	0.000316052	14000	-6.8562e-07	14000.7	0.000355085	14000.9	4.45611e-05
15000.8	9.30525e-05	15000.9	0.000172841	15000.7	0.000315108	15000	-2.28401e-07	15000.7	0.00035539	15000.8	4.5718e-05
16001	9.37201e-05	16000.8	0.000173864	16000.7	0.000314546	15999.9	1.89233e-06	16000.8	0.000354792	16000.8	4.81364e-05
17000.7	9.61091e-05	17000.7	0.000176134	17000.7	0.00031522	17000	1.56771e-06	17000.5	0.000355388	17000.7	4.94264e-05
18000.8	0.00010082	18000.7	0.000180116	18000.6	0.000317624	18000.1	3.62433e-06	18000.7	0.000360003	18000.7	5.43295e-05
19000.7	0.000115423	19000.8	0.000194575	19000.7	0.000328963	18999.8	8.4857e-06	19000.8	0.000373411	19000.5	6.98379e-05
20000.6	0.000147777	20000.7	0.000222966	20000.6	0.000351148	19999.8	2.05317e-05	20000.7	0.000401973	20000.7	0.00010301

## Sheet: Figure 2c
time	Ms
0	0
2.5	19
5	40
10	72
15	132
20	152

## Sheet: Figure 2d
H	Moment_15 V	H	Moment_10 V	H	Moment_as-prepared	H	Moment_20 V	Moment_5 V
20000.5	0.000352066	20000.5	9.93252e-05	19999.7	2.17555e-05	20000.5	0.000520614	0.000122398
19000.5	0.000329067	19000.6	6.7748e-05	18999.6	1.13736e-05	19000.5	0.000504407	6.38969e-05
18000.5	0.000319688	18000.3	5.34246e-05	17999.8	6.42829e-06	18000.4	0.000496406	3.17387e-05
17000.2	0.000317097	17000.4	4.87743e-05	16999.6	4.6107e-06	17000.6	0.000496408	2.39386e-05
16000.3	0.000315495	16000.4	4.51165e-05	15999.7	3.05726e-06	16000.3	0.000496814	1.94163e-05
15000.5	0.000315466	15000.5	4.52309e-05	14999.8	2.46795e-06	15000.5	0.000498447	1.83839e-05
14000.1	0.000316461	14000.3	4.5142e-05	13999.9	2.11813e-06	14000.5	0.000499043	1.39004e-05
13000.3	0.000317299	13000.5	4.51618e-05	12999.7	1.95725e-06	13000.4	0.000502095	1.53839e-05
12000.4	0.000319008	12000.3	4.45739e-05	11999.9	2.84489e-06	12000.1	0.000501538	1.61346e-05
11000.2	0.000320173	11000.3	4.53761e-05	10999.8	2.23994e-06	11000.2	0.000504036	1.73269e-05
10000.2	0.000320748	10000.2	4.42406e-05	9999.97	2.59038e-06	10000	0.000505333	1.55941e-05
9000.12	0.000320883	9000.19	4.4603e-05	8999.8	2.88071e-06	9000.01	0.000504459	1.609e-05
7999.93	0.000321436	8000.08	4.52219e-05	7999.88	2.37149e-06	7999.92	0.00050442	1.60167e-05
7000.04	0.000320721	7000.08	4.44001e-05	6999.88	2.28797e-06	6999.78	0.000503317	1.46631e-05
6000.09	0.000319522	6000.1	4.25335e-05	5999.78	3.17521e-06	6000.02	0.000501221	1.77933e-05
4999.86	0.000318504	5000.03	4.3079e-05	4999.98	3.23307e-06	4999.82	0.000502268	1.47933e-05
3999.92	0.000315011	3999.87	4.3234e-05	3999.76	2.85737e-06	3999.78	0.000499043	1.44477e-05
2999.8	0.000309896	2999.95	4.06644e-05	2999.76	2.57385e-06	2999.71	0.000496667	1.6916e-05
1999.77	0.000301096	1999.77	3.97555e-05	1999.84	2.04668e-06	1999.78	0.00048663	1.13448e-05
1899.96	0.00030178	1899.92	3.96188e-05	1899.9	2.17046e-06	1899.92	0.000486046	1.32871e-05
1799.96	0.000300584	1799.94	3.77857e-05	1799.88	2.28171e-06	1799.9	0.000484323	1.11514e-05
1699.91	0.000297821	1699.91	3.85924e-05	1699.9	2.04501e-06	1699.95	0.00048374	1.53926e-05
1599.92	0.000295535	1599.93	3.69837e-05	1599.89	2.07533e-06	1599.9	0.000481388	1.32099e-05
1499.93	0.000293582	1499.93	3.89558e-05	1499.89	1.4052e-06	1499.88	0.000481069	1.38733e-05
1399.92	0.000290689	1399.91	3.65062e-05	1399.92	1.83055e-06	1399.93	0.000478973	1.5669e-05
1299.94	0.000288936	1299.9	3.75351e-05	1299.87	1.54429e-06	1299.89	0.000475741	1.15901e-05
1199.91	0.000283989	1199.92	3.62991e-05	1199.89	1.41126e-06	1199.92	0.000475138	9.59561e-06
1099.9	0.000279716	1099.89	3.54212e-05	1099.9	1.47058e-06	1099.9	0.000472137	1.02168e-05
999.913	0.000276516	999.943	3.49619e-05	999.898	1.89224e-06	999.915	0.000470251	1.02111e-05
899.924	0.00027074	899.928	3.19593e-05	899.892	1.30306e-06	899.87	0.000467795	8.54247e-06
799.895	0.000263326	799.913	3.39262e-05	799.893	1.50364e-06	799.927	0.00046324	1.01516e-05
699.908	0.000257931	699.907	3.22798e-05	699.928	1.43873e-06	699.917	0.000458881	9.28969e-06
599.949	0.000248035	599.917	3.02735e-05	599.889	6.95429e-07	599.909	0.000452155	7.5522e-06
499.916	0.000238001	499.903	2.86307e-05	499.906	1.45732e-06	499.913	0.00044805	5.86804e-06
399.915	0.000224304	399.878	2.78776e-05	399.928	8.37147e-07	399.896	0.000439886	6.84322e-06
299.892	0.00020811	299.931	2.54247e-05	299.907	7.25936e-07	299.863	0.000427436	3.45014e-06
249.998	0.000197608	249.998	2.35329e-05	249.991	1.13255e-06	249.997	0.000420485	7.98495e-06
199.996	0.000184857	199.997	2.29806e-05	199.992	8.78655e-07	199.996	0.000413044	2.91282e-06
189.997	0.000183729	189.997	2.2388e-05	189.992	8.39908e-07	189.996	0.000409672	3.08883e-06
179.996	0.000180482	179.997	2.1611e-05	179.992	9.86155e-07	179.996	0.000407998	2.8477e-06
169.996	0.000177473	169.996	2.22578e-05	169.992	9.88007e-07	169.996	0.000405953	5.30176e-06
159.996	0.000175185	159.996	2.21265e-05	159.993	1.58848e-06	159.996	0.00040398	4.86813e-06
149.996	0.000171721	149.996	2.07237e-05	149.993	1.20832e-06	149.996	0.000399813	3.32752e-06
139.995	0.000168852	139.995	2.16753e-05	139.993	1.04172e-06	139.994	0.000398614	3.10232e-06
129.995	0.000163885	129.995	1.95947e-05	129.993	7.68341e-07	129.994	0.000395256	4.16066e-06
119.995	0.000161906	119.995	2.00409e-05	119.993	1.01385e-06	119.994	0.000393143	3.45432e-06
109.995	0.000157605	109.995	1.99818e-05	109.993	3.52438e-07	109.994	0.000390538	3.09286e-06
99.995	0.00015423	99.9953	2.02396e-05	99.9935	5.84415e-07	99.9941	0.000386751	4.15126e-06
89.9941	0.000148657	89.9943	1.8921e-05	89.9929	1.12771e-06	89.9933	0.000383863	5.30582e-06
79.9942	0.000145423	79.9943	1.88539e-05	79.9928	6.45265e-07	79.9927	0.000379582	1.74375e-06
69.9942	0.000140516	69.994	1.73148e-05	69.993	7.73466e-07	69.9926	0.000375436	2.97055e-06
59.994	0.000134153	59.9941	1.91608e-05	59.9939	6.73067e-07	59.9925	0.000372679	3.70804e-06
49.9944	0.000127935	49.9942	1.77862e-05	49.9937	1.17727e-06	49.9927	0.000366443	1.00437e-06
39.9936	0.000122712	39.9933	1.6985e-05	39.9933	5.23355e-07	39.9917	0.000361183	3.69103e-06
29.9939	0.000114079	29.9938	1.57026e-05	29.9935	8.04968e-07	29.9923	0.000355581	2.25466e-06
19.9939	0.000105791	19.9934	1.60686e-05	19.9933	2.83416e-07	19.9926	0.000349677	2.19007e-06
9.994	9.78319e-05	9.99396	1.58652e-05	9.99376	1.36067e-06	9.99268	0.000343746	1.3634e-06
-0.00663	8.52284e-05	-0.0067	1.5818e-05	-0.00656	3.89406e-07	-0.0075	0.000335234	1.03399e-06
-10.0062	7.33588e-05	-10.0061	1.51894e-05	-10.0064	2.15294e-07	-10.0072	0.000322218	3.75776e-07
-20.0061	5.96524e-05	-20.0062	1.23709e-05	-20.0063	6.15721e-07	-20.007	0.000301164	3.98505e-06
-30.0062	4.8954e-05	-30.0062	1.28292e-05	-30.0066	8.0708e-07	-30.0075	0.0002469	2.70613e-07
-40.0057	3.6916e-05	-40.0056	1.2734e-05	-40.0058	5.03635e-07	-40.0074	0.00020963	6.15118e-07
-50.0072	2.51387e-05	-50.0069	9.87131e-06	-50.0058	5.26549e-07	-50.0078	0.000180836	4.49374e-08
-60.0073	1.48855e-05	-60.0077	9.06615e-06	-60.006	5.37423e-07	-60.008	0.000154772	-7.89836e-07
-70.0074	3.29675e-06	-70.0077	8.36129e-06	-70.0061	2.65543e-07	-70.0078	0.000128418	-1.81706e-06
-80.0078	-6.68373e-06	-80.008	8.18585e-06	-80.0055	2.16276e-07	-80.0076	0.000101043	1.31088e-06
-90.0079	-1.6227e-05	-90.008	6.07322e-06	-90.0051	2.22655e-07	-90.0082	7.16644e-05	1.57508e-06
-100.009	-2.3801e-05	-100.009	3.91241e-06	-100.005	-8.98408e-08	-100.009	4.06559e-05	-1.02449e-06
-110.01	-3.21572e-05	-110.009	1.63934e-06	-110.006	-3.06077e-07	-110.01	9.3242e-06	-1.90741e-06
-120.009	-4.12191e-05	-120.009	2.72723e-07	-120.005	1.74078e-07	-120.009	-2.10327e-05	-9.77355e-07
-130.01	-5.00245e-05	-130.009	-1.52709e-06	-130.005	3.14301e-07	-130.01	-5.30262e-05	-9.85854e-07
-140.01	-5.67643e-05	-140.01	-3.13035e-06	-140.004	1.22153e-07	-140.009	-8.20353e-05	-1.44356e-06
-150.01	-6.47835e-05	-150.01	-4.24435e-06	-150.005	1.52572e-07	-150.011	-0.00010927	-1.46023e-06
-160.011	-7.24737e-05	-160.011	-4.63239e-06	-160.005	1.76993e-07	-160.011	-0.000137652	-9.39322e-07
-170.012	-8.01119e-05	-170.011	-6.7811e-06	-170.005	1.45772e-07	-170.011	-0.000161322	-1.64576e-06
-180.011	-8.86685e-05	-180.011	-7.48595e-06	-180.005	2.07792e-07	-180.011	-0.000185908	-2.81739e-06
-190.011	-9.52802e-05	-190.011	-9.04109e-06	-190.005	-1.75386e-07	-190.011	-0.00020519	-3.11465e-06
-200.012	-0.000102798	-200.012	-1.01391e-05	-200.005	-2.91393e-08	-200.012	-0.000224643	-3.42802e-06
-250.021	-0.000136842	-250.022	-1.47428e-05	-250.013	-7.26933e-08	-250.021	-0.000299247	-3.59183e-06
-300.026	-0.000162772	-300.026	-1.77458e-05	-300.016	2.56891e-07	-300.026	-0.000348191	-5.07072e-06
-400.044	-0.000202316	-400.043	-2.30307e-05	-400.032	-1.26449e-07	-400.044	-0.000405175	-4.89292e-06
-500.047	-0.000224838	-500.048	-2.57919e-05	-500.031	-7.54609e-07	-500.046	-0.000433598	-6.64701e-06
-600.055	-0.000241511	-600.055	-2.76509e-05	-600.034	-5.24058e-07	-600.055	-0.000447706	-8.09623e-06
-700.058	-0.000252016	-700.057	-2.94774e-05	-700.033	-4.01693e-07	-700.057	-0.000457435	-7.29919e-06
-800.063	-0.000263364	-800.063	-3.10637e-05	-800.034	-9.54604e-07	-800.062	-0.000463059	-7.85805e-06
-900.066	-0.000269264	-900.066	-3.29263e-05	-900.032	-5.46482e-07	-900.063	-0.000467989	-9.10635e-06
-1000.07	-0.000275498	-1000.07	-3.49333e-05	-1000.03	-1.57765e-06	-1000.06	-0.000472321	-1.25523e-05
-1100.11	-0.000279139	-1100.13	-3.39162e-05	-1100.07	-7.25311e-07	-1100.13	-0.000474279	-1.05497e-05
-1200.11	-0.000283628	-1200.13	-3.48764e-05	-1200.07	-1.38361e-06	-1200.13	-0.000476835	-1.14477e-05
-1300.14	-0.00028815	-1300.14	-3.63424e-05	-1300.07	-1.09424e-06	-1300.13	-0.00047855	-1.28321e-05
-1400.12	-0.000290179	-1400.13	-3.61308e-05	-1400.09	-1.46729e-06	-1400.13	-0.000479536	-1.36302e-05
-1500.14	-0.000293666	-1500.13	-3.69823e-05	-1500.07	-1.27069e-06	-1500.13	-0.000482416	-1.26628e-05
-1600.14	-0.000294914	-1600.13	-3.81471e-05	-1600.09	-1.60589e-06	-1600.14	-0.000482823	-1.33023e-05
-1700.13	-0.00029751	-1700.13	-3.72305e-05	-1700.06	-1.41535e-06	-1700.14	-0.000484536	-1.23222e-05
-1800.15	-0.000298406	-1800.15	-3.82719e-05	-1800.07	-1.52621e-06	-1800.13	-0.000486163	-1.62901e-05
-1900.14	-0.000300965	-1900.15	-3.96214e-05	-1900.06	-1.4263e-06	-1900.15	-0.000486484	-1.42256e-05
-2000.15	-0.000301235	-2000.14	-3.89442e-05	-2000.04	-1.34574e-06	-2000.14	-0.000487134	-1.32112e-05
-2999.97	-0.000312103	-3000.03	-4.30202e-05	-2999.99	-1.65808e-06	-3000.03	-0.000492543	-1.48385e-05
-4000.05	-0.000314433	-4000.12	-4.41796e-05	-4000.11	-2.05122e-06	-4000.04	-0.000496557	-1.44568e-05
-5000.22	-0.000318464	-5000.34	-4.34996e-05	-5000.14	-2.52511e-06	-5000.28	-0.000499246	-1.71381e-05
-6000.24	-0.000319568	-6000.29	-4.52528e-05	-6000.18	-2.51287e-06	-6000.23	-0.000500799	-1.51138e-05
-7000.34	-0.000320254	-7000.31	-4.52365e-05	-7000.18	-2.192e-06	-7000.32	-0.000501851	-1.65963e-05
-8000.34	-0.000320541	-8000.36	-4.51438e-05	-8000.09	-1.93092e-06	-8000.29	-0.00050262	-1.58298e-05
-9000.43	-0.00031937	-9000.43	-4.67838e-05	-9000.07	-1.81259e-06	-9000.4	-0.000500915	-1.60095e-05
-10000.5	-0.000318249	-10000.5	-4.57434e-05	-10000.1	-2.00621e-06	-10000.4	-0.000501762	-1.86917e-05
-11000.5	-0.000318505	-11000.5	-4.54014e-05	-11000.1	-5.59416e-07	-11000.5	-0.000500506	-1.54319e-05
-12000.5	-0.000316066	-12000.6	-4.39742e-05	-12000	-1.5924e-07	-12000.5	-0.00049828	-1.49749e-05
-13000.5	-0.000315381	-13000.6	-4.04341e-05	-13000.1	8.90291e-07	-13000.5	-0.000496377	-1.21012e-05
-14000.5	-0.000313326	-14000.6	-4.06319e-05	-14000	3.50553e-07	-14000.5	-0.000494743	-1.02799e-05
-15000.6	-0.000311816	-15000.6	-4.11652e-05	-15000	-5.24627e-07	-15000.6	-0.000491382	-8.19851e-06
-16000.6	-0.000310636	-16000.6	-4.27311e-05	-16000	-3.16481e-07	-16000.7	-0.000491744	-1.09876e-05
-17000.6	-0.000312019	-17000.7	-4.43352e-05	-16999.9	-3.20079e-07	-17000.6	-0.000490403	-1.4137e-05
-18000.6	-0.000315563	-18000.6	-5.01309e-05	-17999.9	-2.0658e-06	-18000.6	-0.000493069	-2.80272e-05
-19000.5	-0.00032711	-19000.6	-6.67866e-05	-18999.8	-8.47783e-06	-19000.6	-0.000501114	-5.77237e-05
-20000.6	-0.000349571	-20000.6	-9.85081e-05	-19999.7	-2.01198e-05	-20000.6	-0.000518421	-0.000120845
-19000.3	-0.000326808	-19000.4	-6.60033e-05	-18999.6	-8.10745e-06	-19000.4	-0.000500789	-5.67591e-05
-18000.3	-0.000314842	-18000.4	-4.83804e-05	-17999.6	-3.46185e-06	-18000.4	-0.000491698	-2.65687e-05
-17000.3	-0.000309752	-17000.3	-4.29006e-05	-16999.6	1.64693e-07	-17000.4	-0.000490718	-1.37239e-05
-16000.3	-0.000310569	-16000.4	-3.92347e-05	-15999.8	2.14426e-07	-16000.4	-0.000489402	-7.075e-06
-15000.3	-0.000310726	-15000.4	-3.98732e-05	-14999.7	3.68569e-08	-15000.3	-0.000490604	-9.00162e-06
-14000.2	-0.000312121	-14000.3	-4.04494e-05	-13999.7	4.94327e-07	-14000.2	-0.000493433	-6.60627e-06
-13000.2	-0.000313367	-13000.2	-4.09416e-05	-12999.7	-2.98046e-07	-13000.2	-0.000496531	-9.65126e-06
-12000.1	-0.000316517	-12000.2	-4.26912e-05	-11999.8	-5.36285e-07	-12000.2	-0.000497659	-1.16181e-05
-11000.2	-0.000317499	-11000.2	-4.22433e-05	-10999.8	-9.15243e-07	-11000.1	-0.000499227	-1.3437e-05
-10000.1	-0.000317785	-10000.1	-4.27911e-05	-9999.82	-1.48499e-06	-10000.1	-0.000499776	-1.59157e-05
-9000.08	-0.000318631	-9000.12	-4.48757e-05	-8999.79	-1.92394e-06	-9000	-0.000500636	-1.29207e-05
-8000.06	-0.000318712	-8000.04	-4.40759e-05	-7999.81	-1.23756e-06	-8000.08	-0.00050124	-1.51966e-05
-6999.98	-0.000318985	-7000.09	-4.50786e-05	-6999.82	-2.18589e-06	-7000.04	-0.000500714	-1.43475e-05
-6000.01	-0.000319493	-5999.98	-4.53463e-05	-5999.84	-2.06804e-06	-5999.91	-0.000500105	-1.65173e-05
-5000.01	-0.000318941	-5000.06	-4.2407e-05	-4999.79	-2.47256e-06	-4999.91	-0.000497108	-1.81794e-05
-3999.88	-0.000317303	-3999.81	-4.42732e-05	-3999.86	-2.19027e-06	-3999.89	-0.000497808	-1.66786e-05
-2999.77	-0.000312332	-2999.82	-4.3388e-05	-2999.74	-1.94772e-06	-2999.9	-0.000492255	-1.68128e-05
-1999.89	-0.000303365	-1999.91	-4.17494e-05	-1999.75	-1.65677e-06	-1999.75	-0.000484561	-1.73455e-05
-1900.09	-0.000303504	-1900.09	-4.03111e-05	-1900.02	-1.63449e-06	-1900.09	-0.000483304	-1.51804e-05
-1800.08	-0.000299821	-1800.09	-4.04342e-05	-1800.01	-1.59109e-06	-1800.07	-0.000483372	-1.54164e-05
-1700.09	-0.0002992	-1700.09	-3.97627e-05	-1700.02	-1.98893e-06	-1700.07	-0.00048129	-1.59165e-05
-1600.08	-0.000296703	-1600.08	-4.07067e-05	-1600.02	-1.17579e-06	-1600.07	-0.000479815	-1.43473e-05
-1500.08	-0.000293009	-1500.06	-3.87792e-05	-1500.03	-1.45628e-06	-1500.06	-0.000479122	-1.21741e-05
-1400.07	-0.000292009	-1400.07	-3.67366e-05	-1400.01	-1.56466e-06	-1400.07	-0.000476829	-1.29408e-05
-1300.07	-0.000288451	-1300.06	-3.65217e-05	-1300.03	-1.40163e-06	-1300.06	-0.00047487	-1.43974e-05
-1200.07	-0.000285229	-1200.07	-3.69219e-05	-1200.04	-1.47461e-06	-1200.06	-0.000473105	-1.45045e-05
-1100.08	-0.000282033	-1100.08	-3.54652e-05	-1100.03	-1.60421e-06	-1100.07	-0.000470747	-1.35923e-05
-1000.04	-0.000276732	-1000.05	-3.49926e-05	-1000.02	-1.13991e-06	-1000.04	-0.000468795	-9.99134e-06
-900.042	-0.000270663	-900.05	-3.30777e-05	-900.041	-9.84333e-07	-900.052	-0.000466276	-1.30899e-05
-800.065	-0.000265085	-800.043	-3.24341e-05	-800.027	-1.78924e-06	-800.034	-0.000462137	-1.15714e-05
-700.06	-0.000256356	-700.065	-3.21331e-05	-700.014	-1.09766e-06	-700.044	-0.000456953	-1.14447e-05
-600.063	-0.000248078	-600.039	-3.01606e-05	-600.026	-9.25462e-07	-600.063	-0.000451225	-1.12315e-05
-500.035	-0.000237836	-500.054	-2.99273e-05	-500.021	-8.91251e-07	-500.036	-0.00044565	-7.83922e-06
-400.021	-0.000223769	-400.02	-2.74972e-05	-400.012	-9.03631e-07	-400.03	-0.000438504	-9.68115e-06
-300.051	-0.000209503	-300.021	-2.69623e-05	-300.012	-7.01099e-07	-300.015	-0.000426161	-6.94239e-06
-250.012	-0.000199674	-250.012	-2.37303e-05	-250.002	-5.98862e-07	-250.012	-0.00041975	-5.47587e-06
-200.011	-0.000186094	-200.011	-2.38117e-05	-200.003	-3.73538e-07	-200.011	-0.000411372	-5.0001e-06
-190.011	-0.000183649	-190.011	-2.32993e-05	-190.003	-1.04169e-06	-190.011	-0.000408634	-7.75102e-06
-180.011	-0.000181185	-180.011	-2.25183e-05	-180.004	-6.31457e-07	-180.011	-0.000406948	-4.75847e-06
-170.011	-0.000177955	-170.01	-2.20861e-05	-170.004	-4.78404e-07	-170.01	-0.000404594	-3.81145e-06
-160.01	-0.0001747	-160.01	-2.163e-05	-160.005	-2.29088e-07	-160.01	-0.000401606	-3.17727e-06
-150.01	-0.000171413	-150.01	-2.26177e-05	-150.005	-1.04163e-06	-150.01	-0.00040036	-7.13138e-06
-140.009	-0.000167746	-140.009	-2.11988e-05	-140.004	1.17651e-07	-140.009	-0.00039677	-3.00772e-06
-130.009	-0.000165197	-130.009	-2.0506e-05	-130.004	-3.50462e-07	-130.009	-0.000394854	-3.58478e-06
-120.009	-0.000160563	-120.009	-2.03827e-05	-120.004	-7.59917e-07	-120.008	-0.000391892	-2.95862e-06
-110.008	-0.000157758	-110.008	-2.05401e-05	-110.005	-4.41426e-07	-110.009	-0.000390375	-5.52503e-06
-100.008	-0.000154648	-100.008	-1.96067e-05	-100.005	-5.93675e-07	-100.008	-0.000386122	-1.97097e-06
-90.0072	-0.000148293	-90.0072	-1.96478e-05	-90.0046	-5.86507e-07	-90.0071	-0.00038297	-3.47845e-06
-80.0069	-0.000145179	-80.0071	-1.81568e-05	-80.0046	-2.10851e-07	-80.0072	-0.000380191	-3.41377e-06
-70.0071	-0.00013939	-70.0069	-1.80255e-05	-70.0048	-3.69133e-07	-70.0067	-0.000374941	-4.79295e-06
-60.0067	-0.000134604	-60.007	-1.81749e-05	-60.0055	-2.8377e-07	-60.0068	-0.000371687	1.4723e-06
-50.0062	-0.000128955	-50.0065	-1.85409e-05	-50.0056	-5.71394e-07	-50.0063	-0.000368317	-3.74914e-06
-40.005	-0.000122756	-40.005	-1.74469e-05	-40.0052	-3.58165e-07	-40.0056	-0.000362082	-4.75926e-06
-30.0053	-0.000115459	-30.0056	-1.7055e-05	-30.0051	-1.87057e-07	-30.0052	-0.000357017	-1.97534e-06
-20.0054	-0.000105876	-20.0057	-1.65868e-05	-20.0058	-5.5892e-07	-20.0055	-0.00035052	-1.38133e-06
-10.0059	-9.51053e-05	-10.0056	-1.64595e-05	-10.0054	1.19056e-07	-10.0056	-0.000341934	-3.04134e-06
-0.00562	-8.28267e-05	-0.00592	-1.43549e-05	-0.00593	-6.9312e-08	-0.00594	-0.000336023	-4.51682e-06
9.99465	-7.21522e-05	9.99453	-1.2888e-05	9.99459	-5.1605e-08	9.99486	-0.000325785	-5.14999e-06
19.9943	-6.16665e-05	19.9945	-1.40602e-05	19.9946	-2.30938e-07	19.9951	-0.000308198	-1.66822e-06
29.9942	-4.76031e-05	29.9943	-1.29783e-05	29.9943	-3.15523e-07	29.9953	-0.000249287	-1.37092e-06
39.9941	-3.75344e-05	39.9939	-1.33564e-05	39.9936	-1.20742e-08	39.9956	-0.00020945	-6.40538e-07
49.9948	-2.51033e-05	49.9951	-1.14282e-05	49.9942	-2.14381e-08	49.9966	-0.000181861	1.18894e-06
59.9947	-1.44771e-05	59.9947	-9.07896e-06	59.9941	-1.87836e-08	59.9967	-0.000155027	-5.03131e-07
69.9946	-3.11702e-06	69.9948	-1.07685e-05	69.9939	3.55363e-07	69.9962	-0.000129118	-1.89842e-06
79.9947	6.34605e-06	79.9949	-7.86979e-06	79.9935	-2.40145e-08	79.9963	-0.00010048	-1.65303e-07
89.9947	1.61099e-05	89.9947	-5.40426e-06	89.9934	1.77171e-07	89.9959	-7.12921e-05	5.89164e-07
99.9958	2.5176e-05	99.9956	-5.36111e-06	99.9939	7.3049e-08	99.9956	-4.22428e-05	8.22384e-07
109.996	3.22005e-05	109.996	-2.02118e-06	109.994	1.13307e-07	109.996	-1.20823e-05	-1.14043e-08
119.996	3.98747e-05	119.996	-1.31634e-06	119.993	-1.9388e-07	119.996	2.09317e-05	-7.4087e-07
129.996	4.92817e-05	129.996	1.28561e-06	129.993	2.68607e-08	129.996	5.22253e-05	1.12863e-06
139.996	5.60616e-05	139.996	2.24714e-06	139.993	3.81457e-07	139.996	8.16034e-05	-2.90665e-07
149.997	6.47305e-05	149.997	3.17266e-06	149.994	5.43551e-07	149.997	0.000109893	2.77409e-06
159.997	7.23406e-05	159.997	4.55131e-06	159.993	2.90515e-07	159.997	0.000138034	3.32005e-06
169.997	8.02114e-05	169.997	6.4634e-06	169.993	-9.18743e-08	169.997	0.000161767	1.45152e-06
179.997	8.85233e-05	179.997	7.46906e-06	179.993	6.44748e-07	179.997	0.000183521	3.14455e-06
189.997	9.50667e-05	189.997	7.86911e-06	189.992	4.84962e-07	189.997	0.000204659	-1.27748e-07
199.998	0.000103142	199.998	9.21172e-06	199.993	1.53733e-07	199.998	0.000224235	2.52795e-06
249.988	0.000137041	249.988	1.51177e-05	249.984	1.69831e-07	249.986	0.000298746	2.54518e-06
299.991	0.000162931	299.992	1.58948e-05	299.985	1.02239e-06	299.99	0.000348175	5.70038e-06
399.983	0.000201082	399.983	2.15751e-05	399.976	7.61469e-07	399.975	0.000404145	2.33508e-06
499.985	0.000223743	499.985	2.54712e-05	499.977	8.27157e-07	499.978	0.000431746	3.17436e-06
599.99	0.000240368	599.99	2.71696e-05	599.979	8.64288e-07	599.985	0.000446901	4.46306e-06
699.992	0.000251912	699.992	2.87836e-05	699.978	1.03822e-06	699.986	0.000455604	9.11209e-06
799.997	0.000259514	799.994	3.12359e-05	799.978	1.31442e-06	799.995	0.000462096	7.43309e-06
899.999	0.000267524	899.998	3.12055e-05	899.977	1.08677e-06	899.995	0.000464518	1.0486e-05
1000	0.000273593	1000	3.20094e-05	999.972	1.22755e-06	999.997	0.000468993	1.07476e-05
1099.99	0.000278382	1099.95	3.29548e-05	1099.98	1.40908e-06	1099.96	0.000471113	8.92046e-06
1199.97	0.000282902	1199.94	3.33648e-05	1199.97	1.17397e-06	1199.98	0.000474133	1.16879e-05
1300.01	0.000285997	1299.97	3.52689e-05	1299.92	1.84762e-06	1299.95	0.000476159	1.36791e-05
1399.97	0.000291084	1399.97	3.61853e-05	1399.92	1.48914e-06	1399.98	0.000477149	1.09568e-05
1499.98	0.000293132	1499.96	3.61456e-05	1499.94	1.24844e-06	1499.95	0.000478829	1.1993e-05
1599.99	0.000294805	1599.98	3.67139e-05	1599.96	1.36853e-06	1599.97	0.000480746	1.42799e-05
1699.96	0.000295767	1700.02	3.68784e-05	1699.96	1.51988e-06	1699.95	0.000482013	1.41559e-05
1800.02	0.000299124	1799.99	3.81259e-05	1799.92	1.47339e-06	1799.97	0.000482791	1.18805e-05
1899.95	0.000301134	1899.98	3.78983e-05	1899.97	1.82153e-06	1899.96	0.000483351	1.41192e-05
2000.02	0.000301945	2000.03	3.78941e-05	1999.94	1.68486e-06	1999.96	0.000484611	1.32423e-05
3000.07	0.000312209	3000.1	4.09187e-05	3000.08	1.43002e-06	2999.97	0.000489337	9.69984e-06
4000.1	0.000313798	4000.13	4.08554e-05	4000	2.32859e-06	4000.05	0.000494283	1.36731e-05
5000.17	0.000317864	5000.35	4.07768e-05	5000.1	2.06856e-06	5000.2	0.000496157	1.40905e-05
6000.28	0.000318591	6000.52	4.51387e-05	6000.32	1.63297e-06	6000.32	0.000497407	1.54264e-05
7000.14	0.000319688	7000.39	4.41707e-05	7000.28	2.18355e-06	7000.37	0.000498351	1.59177e-05
8000.18	0.000319357	8000.61	4.44486e-05	8000.02	1.67823e-06	8000.3	0.000500208	1.39236e-05
9000.23	0.000320088	9000.46	4.47158e-05	9000.28	1.68601e-06	9000.31	0.000500583	1.70296e-05
10000.7	0.000319341	10000.5	4.49243e-05	10000.2	6.87792e-07	10000.3	0.000498809	1.8096e-05
11000.5	0.000319112	11000.8	4.50946e-05	11000.3	1.33485e-06	11000.4	0.00049991	1.70906e-05
12000.6	0.00031805	12000.6	4.57202e-05	12000.1	7.1066e-07	12000.6	0.000497136	1.7047e-05
13000.5	0.000317373	13000.8	4.51129e-05	13000.1	1.17351e-06	13000.5	0.000497013	1.66258e-05
14000.5	0.000316052	14000.6	4.33779e-05	14000	-6.8562e-07	14000.6	0.000495469	1.55919e-05
15000.7	0.000315108	15000.8	4.41984e-05	15000	-2.28401e-07	15000.6	0.000493912	1.63618e-05
16000.7	0.000314546	16000.8	4.54114e-05	15999.9	1.89233e-06	16000.7	0.000492426	1.97845e-05
17000.7	0.00031522	17000.7	4.71029e-05	17000	1.56771e-06	17000.7	0.0004927	2.33991e-05
18000.6	0.000317624	18000.7	5.2006e-05	18000.1	3.62433e-06	18000.7	0.000493504	3.23424e-05
19000.7	0.000328963	19000.7	6.74989e-05	18999.8	8.4857e-06	19000.7	0.000501629	6.3419e-05
20000.6	0.000351148	20000.7	9.98646e-05	19999.8	2.05317e-05	20000.8	0.000519435	0.000126773

## Sheet: Figure 2e
Voltage	Ms_5min	Ms_15min
0	0	0
5	6	7
10	14	19
15	40	132
20	85	210

## Sheet: Figure 3c
	Treated_Bottom		Treated_top		Sputtered_top
300	0	300	0	300	0
300.5	0	300.5	0	300.5	0
301	0	301	0	301	0
301.5	0	301.5	0	301.5	0
302	0	302	0	302	0
302.5	0	302.5	0	302.5	0
303	0	303	0	303	0
303.5	0	303.5	0	303.5	0
304	0	304	0	304	0
304.5	0	304.5	0	304.5	0
305	0	305	0	305	0
305.5	0	305.5	0	305.5	0
306	0	306	0	306	0
306.5	0	306.5	0	306.5	0
307	0	307	0	307	0
307.5	0	307.5	0	307.5	0
308	0	308	0	308	0
308.5	0	308.5	0	308.5	0
309	0	309	0	309	0
309.5	0	309.5	0	309.5	0
310	0	310	0	310	0
310.5	0	310.5	0	310.5	0
311	0	311	0	311	0
311.5	0	311.5	0	311.5	0
312	0	312	0	312	0
312.5	0	312.5	0	312.5	0
313	0	313	0	313	0
313.5	0	313.5	0	313.5	0
314	0	314	0	314	0
314.5	0	314.5	0	314.5	0
315	0	315	0	315	0
315.5	0	315.5	0	315.5	0
316	0	316	0	316	0
316.5	0	316.5	0	316.5	0
317	0	317	0	317	0
317.5	0	317.5	0	317.5	0
318	0	318	0	318	0
318.5	0	318.5	0	318.5	0
319	0	319	0	319	0
319.5	0	319.5	0	319.5	0
320	0	320	0	320	0
320.5	0	320.5	0	320.5	0
321	0	321	0	321	0
321.5	0	321.5	0	321.5	0
322	0	322	0	322	0
322.5	0	322.5	0	322.5	0
323	0	323	0	323	0
323.5	0	323.5	0	323.5	0
324	0	324	0	324	0
324.5	0	324.5	0	324.5	0
325	0	325	0	325	0
325.5	0	325.5	0	325.5	0
326	0	326	0	326	0
326.5	0	326.5	0	326.5	0
327	0	327	0	327	0
327.5	0	327.5	0	327.5	0
328	0	328	0	328	0
328.5	0	328.5	0	328.5	0
329	0	329	0	329	0
329.5	0	329.5	0	329.5	0
330	0	330	0	330	0
330.5	0	330.5	0	330.5	0
331	0	331	0	331	0
331.5	0	331.5	0	331.5	0
332	0	332	0	332	0
332.5	0	332.5	0	332.5	0
333	0	333	0	333	0
333.5	0	333.5	0	333.5	0
334	0	334	0	334	0
334.5	0	334.5	0	334.5	0
335	0	335	0	335	0
335.5	0	335.5	0	335.5	0
336	0	336	0	336	0
336.5	0	336.5	0	336.5	0
337	0	337	0	337	0
337.5	0	337.5	0	337.5	0
338	0	338	0	338	0
338.5	0	338.5	0	338.5	0
339	0	339	0	339	0
339.5	0	339.5	0	339.5	0
340	0	340	0	340	0
340.5	0	340.5	0	340.5	0
341	0	341	0	341	0
341.5	0	341.5	0	341.5	0
342	0	342	0	342	0
342.5	0	342.5	0	342.5	0
343	0	343	0	343	0
343.5	0	343.5	0	343.5	0
344	0	344	0	344	0
344.5	0	344.5	0	344.5	0
345	0	345	0	345	0
345.5	0	345.5	0	345.5	0
346	0	346	0	346	0
346.5	0	346.5	0	346.5	0
347	0	347	0	347	0
347.5	0	347.5	0	347.5	0
348	0	348	0	348	0
348.5	0	348.5	0	348.5	0
349	0	349	0	349	0
349.5	0	349.5	0	349.5	0
350	0	350	0	350	0
350.5	0	350.5	0	350.5	0
351	0	351	0	351	0
351.5	0	351.5	0	351.5	0
352	0	352	0	352	0
352.5	0	352.5	0	352.5	0
353	0	353	0	353	0
353.5	0	353.5	0	353.5	0
354	0	354	0	354	0
354.5	0	354.5	0	354.5	0
355	0	355	0	355	0
355.5	0	355.5	0	355.5	0
356	0	356	0	356	0
356.5	0	356.5	0	356.5	0
357	0	357	0	357	0
357.5	0	357.5	0	357.5	0
358	0	358	0	358	0
358.5	0	358.5	0	358.5	0
359	0	359	0	359	0
359.5	0	359.5	0	359.5	0
360	0	360	0	360	0
360.5	0	360.5	0	360.5	0
361	0	361	0	361	0
361.5	0	361.5	0	361.5	0
362	0	362	0	362	0
362.5	0	362.5	0	362.5	0
363	0	363	0	363	0
363.5	0	363.5	0	363.5	0
364	0	364	0	364	0
364.5	0	364.5	0	364.5	0
365	0	365	0	365	0
365.5	0	365.5	0	365.5	0
366	0	366	0	366	0
366.5	0	366.5	0	366.5	0
367	0	367	0	367	0
367.5	0	367.5	0	367.5	0
368	0	368	0	368	0
368.5	0	368.5	0	368.5	0
369	0	369	0	369	0
369.5	0	369.5	0	369.5	0
370	0	370	0	370	0
370.5	0	370.5	0	370.5	0
371	0	371	0	371	0
371.5	0	371.5	0	371.5	0
372	0	372	0	372	0
372.5	0	372.5	0	372.5	0
373	0	373	0	373	0
373.5	0	373.5	0	373.5	0
374	0	374	0	374	0
374.5	0	374.5	0	374.5	0
375	0	375	0	375	0
375.5	0	375.5	0	375.5	0
376	0	376	0	376	0
376.5	0	376.5	0	376.5	0
377	0	377	0	377	0
377.5	0	377.5	0	377.5	0
378	0	378	0	378	0
378.5	0	378.5	0	378.5	0
379	0	379	0	379	0
379.5	0	379.5	0	379.5	0
380	0	380	0	380	0
380.5	0	380.5	0	380.5	0
381	0	381	0	381	0
381.5	0	381.5	0	381.5	0
382	0	382	0	382	0
382.5	0	382.5	0	382.5	0
383	0	383	0	383	0
383.5	0	383.5	0	383.5	0
384	0	384	0	384	0
384.5	0	384.5	0	384.5	0
385	0	385	0	385	0
385.5	0	385.5	0	385.5	0
386	0	386	0	386	0
386.5	0	386.5	0	386.5	0
387	0	387	0	387	0
387.5	0	387.5	0	387.5	0
388	0	388	0	388	0
388.5	0	388.5	0	388.5	0
389	0	389	0	389	0
389.5	0	389.5	0	389.5	0
390	0	390	0	390	0
390.5	0	390.5	0	390.5	0
391	0	391	0	391	0
391.5	0	391.5	0	391.5	0
392	0	392	0	392	0
392.5	0	392.5	0	392.5	0
393	0	393	0	393	0
393.5	0	393.5	0	393.5	0
394	0	394	0	394	0
394.5	0	394.5	0	394.5	0
395	0	395	0	395	0
395.5	0	395.5	0	395.5	0
396	0	396	0	396	0
396.5	0	396.5	0	396.5	0
397	0	397	0	397	0
397.5	0	397.5	0	397.5	0
398	0	398	0	398	0
398.5	0	398.5	0	398.5	0
399	0	399	0	399	0
399.5	0	399.5	0	399.5	0
400	0	400	0	400	0
400.5	0	400.5	0	400.5	0
401	0	401	0	401	0
401.5	0	401.5	0	401.5	0
402	0	402	0	402	0
402.5	0	402.5	0	402.5	0
403	0	403	0	403	0
403.5	0	403.5	0	403.5	0
404	0	404	0	404	0
404.5	0	404.5	0	404.5	0
405	0	405	0	405	0
405.5	0	405.5	0	405.5	0
406	0	406	0	406	0
406.5	0	406.5	0	406.5	0
407	0	407	0	407	0
407.5	0	407.5	0	407.5	0
408	0	408	0	408	0
408.5	0	408.5	0	408.5	0
409	0	409	0	409	0
409.5	0	409.5	0	409.5	0
410	0	410	0	410	0
410.5	0	410.5	0	410.5	0
411	0	411	0	411	0
411.5	0	411.5	0	411.5	0
412	0	412	0	412	0
412.5	0	412.5	0	412.5	0
413	0	413	0	413	0
413.5	0	413.5	0	413.5	0
414	0	414	0	414	0
414.5	0	414.5	0	414.5	0
415	0	415	0	415	0
415.5	0	415.5	0	415.5	0
416	0	416	0	416	0
416.5	0	416.5	0	416.5	0
417	0	417	0	417	0
417.5	0	417.5	0	417.5	0
418	0	418	0	418	0
418.5	0	418.5	0	418.5	0
419	0	419	0	419	0
419.5	0	419.5	0	419.5	0
420	0	420	0	420	0
420.5	0	420.5	0	420.5	0
421	0	421	0	421	0
421.5	0	421.5	0	421.5	0
422	0	422	0	422	0
422.5	0	422.5	0	422.5	0
423	0	423	0	423	0
423.5	0	423.5	0	423.5	0
424	0	424	0	424	0
424.5	0	424.5	0	424.5	0
425	0	425	0	425	0
425.5	0	425.5	0	425.5	0
426	0	426	0	426	0
426.5	0	426.5	0	426.5	0
427	0	427	0	427	0
427.5	0	427.5	0	427.5	0
428	0	428	0	428	0
428.5	0	428.5	0	428.5	0
429	0	429	0	429	0
429.5	0	429.5	0	429.5	0
430	0	430	0	430	0
430.5	0	430.5	0	430.5	0
431	0	431	0	431	0
431.5	0	431.5	0	431.5	0
432	0	432	0	432	0
432.5	0	432.5	0	432.5	0
433	0	433	0	433	0
433.5	0	433.5	0	433.5	0
434	0	434	0	434	0
434.5	0	434.5	0	434.5	0
435	0	435	0	435	0
435.5	0	435.5	0	435.5	0
436	0	436	0	436	0
436.5	0	436.5	0	436.5	0
437	0	437	0	437	0
437.5	0	437.5	0	437.5	0
438	0	438	0	438	0
438.5	0	438.5	0	438.5	0
439	0	439	0	439	0
439.5	0	439.5	0	439.5	0
440	0	440	0	440	0
440.5	0	440.5	0	440.5	0
441	0	441	0	441	0
441.5	0	441.5	0	441.5	0
442	0	442	0	442	0
442.5	0	442.5	0	442.5	0
443	0	443	0	443	0
443.5	0	443.5	0	443.5	0
444	0	444	0	444	0
444.5	0	444.5	0	444.5	0
445	0	445	0	445	0
445.5	0	445.5	0	445.5	0
446	0	446	0	446	0
446.5	0	446.5	0	446.5	0
447	0	447	0	447	0
447.5	0	447.5	0	447.5	0
448	0	448	0	448	0
448.5	0	448.5	0	448.5	0
449	0	449	0	449	0
449.5	0	449.5	0	449.5	0
450	0	450	0	450	0
450.5	0	450.5	0	450.5	0
451	0	451	0	451	0
451.5	0	451.5	0	451.5	0
452	0	452	0	452	0
452.5	0	452.5	0	452.5	0
453	0	453	0	453	0
453.5	0	453.5	0	453.5	0
454	0	454	0	454	0
454.5	0	454.5	0	454.5	0
455	0	455	0	455	0
455.5	0	455.5	0	455.5	0
456	0	456	0	456	0
456.5	0	456.5	0	456.5	0
457	0	457	0	457	0
457.5	0	457.5	0	457.5	0
458	0	458	0	458	0
458.5	0	458.5	0	458.5	0
459	0	459	0	459	0
459.5	0	459.5	0	459.5	0
460	0	460	0	460	0
460.5	0	460.5	0	460.5	0
461	0	461	0	461	0
461.5	0	461.5	0	461.5	0
462	0	462	0	462	0
462.5	0	462.5	0	462.5	0
463	0	463	0	463	0
463.5	0	463.5	0	463.5	0
464	0	464	0	464	0
464.5	0	464.5	0	464.5	0
465	0	465	0	465	0
465.5	0	465.5	0	465.5	0
466	0	466	0	466	0
466.5	0	466.5	0	466.5	0
467	0	467	0	467	0
467.5	0	467.5	0	467.5	0
468	0	468	0	468	0
468.5	0	468.5	0	468.5	0
469	0	469	0	469	0
469.5	0	469.5	0	469.5	0
470	0	470	0	470	0
470.5	0	470.5	0	470.5	0
471	0	471	0	471	0
471.5	0	471.5	0	471.5	0
472	0	472	0	472	0
472.5	0	472.5	0	472.5	0
473	0	473	0	473	0
473.5	0	473.5	0	473.5	0
474	0	474	0	474	0
474.5	0	474.5	0	474.5	0
475	0	475	0	475	0
475.5	0	475.5	0	475.5	0
476	0	476	0	476	0
476.5	0	476.5	0	476.5	0
477	0	477	0	477	0
477.5	0	477.5	0	477.5	0
478	0	478	0	478	0
478.5	0	478.5	0	478.5	0
479	0	479	0	479	0
479.5	0	479.5	0	479.5	0
480	0	480	0	480	0
480.5	0	480.5	0	480.5	0
481	0	481	0	481	0
481.5	0	481.5	0	481.5	0
482	0	482	0	482	0
482.5	0	482.5	0	482.5	0
483	0	483	0	483	0
483.5	0	483.5	0	483.5	0
484	0	484	0	484	0
484.5	0	484.5	0	484.5	0
485	0	485	0	485	0
485.5	0	485.5	0	485.5	0
486	0	486	0	486	0
486.5	0	486.5	0	486.5	0
487	0	487	0	487	0
487.5	0	487.5	0	487.5	0
488	0	488	0	488	0
488.5	0	488.5	0	488.5	0
489	0	489	0	489	0
489.5	0	489.5	0	489.5	0
490	0	490	0	490	0
490.5	0	490.5	0	490.5	0
491	0	491	0	491	0
491.5	0	491.5	0	491.5	0
492	0	492	0	492	0
492.5	0	492.5	0	492.5	0
493	0	493	0	493	0
493.5	0	493.5	0	493.5	0
494	0	494	0	494	0
494.5	0	494.5	0	494.5	0
495	0	495	0	495	0
495.5	0	495.5	0	495.5	0
496	0	496	0	496	0
496.5	0	496.5	0	496.5	0
497	0	497	0	497	0
497.5	0	497.5	0	497.5	0
498	0	498	0	498	0
498.5	0	498.5	0	498.5	0
499	0	499	0	499	0
499.5	0	499.5	0	499.5	0
500	0	500	0	500	0
500.5	0	500.5	0	500.5	0
501	0	501	0	501	0
501.5	0	501.5	0	501.5	0
502	0	502	0	502	0
502.5	0	502.5	0	502.5	0
503	0	503	0	503	0
503.5	0	503.5	0	503.5	0
504	0	504	0	504	0
504.5	0	504.5	0	504.5	0
505	0	505	0	505	0
505.5	0	505.5	0	505.5	0
506	0	506	0	506	0
506.5	0	506.5	0	506.5	0
507	0	507	0	507	0
507.5	0	507.5	0	507.5	0
508	0	508	0	508	0
508.5	0	508.5	0	508.5	0
509	0	509	0	509	0
509.5	0	509.5	0	509.5	0
510	0	510	0	510	0
510.5	0	510.5	0	510.5	0
511	0	511	0	511	0
511.5	0	511.5	0	511.5	0
512	0	512	0	512	0
512.5	0	512.5	0	512.5	0
513	0	513	0	513	0
513.5	0	513.5	0	513.5	0
514	0	514	0	514	0
514.5	0	514.5	0	514.5	0
515	0	515	0	515	0
515.5	0	515.5	0	515.5	0
516	0	516	0	516	0
516.5	0	516.5	0	516.5	0
517	0	517	0	517	0
517.5	0	517.5	0	517.5	0
518	0	518	0	518	0
518.5	0	518.5	0	518.5	0
519	0	519	0	519	0
519.5	0	519.5	0	519.5	0
520	0	520	0	520	0
520.5	0	520.5	0	520.5	0
521	0	521	0	521	0
521.5	0	521.5	0	521.5	0
522	0	522	0	522	0
522.5	0	522.5	0	522.5	0
523	0	523	0	523	0
523.5	0	523.5	0	523.5	0
524	0	524	0	524	0
524.5	0	524.5	0	524.5	0
525	0	525	0	525	0
525.5	0	525.5	0	525.5	0
526	0	526	0	526	0
526.5	0	526.5	0	526.5	0
527	0	527	0	527	0
527.5	0	527.5	0	527.5	0
528	0	528	0	528	0
528.5	0	528.5	0	528.5	0
529	0	529	0	529	0
529.5	0	529.5	0	529.5	0
530	0	530	0	530	0
530.5	0	530.5	0	530.5	0
531	0	531	0	531	0
531.5	0	531.5	0	531.5	0
532	0	532	0	532	0
532.5	0	532.5	0	532.5	0
533	0	533	0	533	0
533.5	0	533.5	0	533.5	0
534	0	534	0	534	0
534.5	0	534.5	0	534.5	0
535	0	535	0	535	0
535.5	0	535.5	0	535.5	0
536	0	536	0	536	0
536.5	0	536.5	0	536.5	0
537	0	537	0	537	0
537.5	0	537.5	0	537.5	0
538	0	538	0	538	0
538.5	0	538.5	0	538.5	0
539	0	539	0	539	0
539.5	0	539.5	0	539.5	0
540	0	540	0	540	0
540.5	0	540.5	0	540.5	0
541	0	541	0	541	0
541.5	0	541.5	0	541.5	0
542	0	542	0	542	0
542.5	0	542.5	0	542.5	0
543	0	543	0	543	0
543.5	0	543.5	0	543.5	0
544	0	544	0	544	0
544.5	0	544.5	0	544.5	0
545	0	545	0	545	0
545.5	0	545.5	0	545.5	0
546	0	546	0	546	0
546.5	0	546.5	0	546.5	0
547	0	547	0	547	0
547.5	0	547.5	0	547.5	0
548	0	548	0	548	0
548.5	0	548.5	0	548.5	0
549	0	549	0	549	0
549.5	0	549.5	0	549.5	0
550	0	550	0	550	0
550.5	0	550.5	0	550.5	0
551	0	551	0	551	0
551.5	0	551.5	0	551.5	0
552	0	552	0	552	0
552.5	0	552.5	0	552.5	0
553	0	553	0	553	0
553.5	0	553.5	0	553.5	0
554	0	554	0	554	0
554.5	0	554.5	0	554.5	0
555	0	555	0	555	0
555.5	0	555.5	0	555.5	0
556	0	556	0	556	0
556.5	0	556.5	0	556.5	0
557	0	557	0	557	0
557.5	0	557.5	0	557.5	0
558	0	558	0	558	0
558.5	0	558.5	0	558.5	0
559	0	559	0	559	0
559.5	0	559.5	0	559.5	0
560	0	560	0	560	0
560.5	0	560.5	0	560.5	0
561	0	561	0	561	0
561.5	0	561.5	0	561.5	0
562	0	562	0	562	0
562.5	0	562.5	0	562.5	0
563	0	563	0	563	0
563.5	0	563.5	0	563.5	0
564	0	564	0	564	0
564.5	0	564.5	0	564.5	0
565	0	565	0	565	0
565.5	0	565.5	0	565.5	0
566	0	566	0	566	0
566.5	0	566.5	0	566.5	0
567	0	567	0	567	0
567.5	0	567.5	0	567.5	0
568	0	568	0	568	0
568.5	0	568.5	0	568.5	0
569	0	569	0	569	0
569.5	0	569.5	0	569.5	0
570	0	570	0	570	0
570.5	0	570.5	0	570.5	0
571	0	571	0	571	0
571.5	0	571.5	0	571.5	0
572	0	572	0	572	0
572.5	0	572.5	0	572.5	0
573	0	573	0	573	0
573.5	0	573.5	0	573.5	0
574	0	574	0	574	0
574.5	0	574.5	0	574.5	0
575	0	575	0	575	0
575.5	0	575.5	0	575.5	0
576	0	576	0	576	0
576.5	0	576.5	0	576.5	0
577	0	577	0	577	0
577.5	0	577.5	0	577.5	0
578	0	578	0	578	0
578.5	0	578.5	0	578.5	0
579	0	579	0	579	0
579.5	0	579.5	0	579.5	0
580	0	580	0	580	0
580.5	0	580.5	0	580.5	0
581	0	581	0	581	0
581.5	0	581.5	0	581.5	0
582	0	582	0	582	0
582.5	0	582.5	0	582.5	0
583	0	583	0	583	0
583.5	0	583.5	0	583.5	0
584	0	584	0	584	0
584.5	0	584.5	0	584.5	0
585	0	585	0	585	0
585.5	0	585.5	0	585.5	0
586	0	586	0	586	0
586.5	0	586.5	0	586.5	0
587	0	587	0	587	0
587.5	0	587.5	0	587.5	0
588	0	588	0	588	0
588.5	0	588.5	0	588.5	0
589	0	589	0	589	0
589.5	0	589.5	0	589.5	0
590	0	590	0	590	0
590.5	0	590.5	0	590.5	0
591	0	591	0	591	0
591.5	0	591.5	0	591.5	0
592	0	592	0	592	0
592.5	0	592.5	0	592.5	0
593	0	593	0	593	0
593.5	0	593.5	0	593.5	0
594	0	594	0	594	0
594.5	0	594.5	0	594.5	0
595	0	595	0	595	0
595.5	0	595.5	0	595.5	0
596	0	596	0	596	0
596.5	0	596.5	0	596.5	0
597	0	597	0	597	0
597.5	0	597.5	0	597.5	0
598	0	598	0	598	0
598.5	0	598.5	0	598.5	0
599	0	599	0	599	0
599.5	0	599.5	0	599.5	0
600	0	600	0	600	0
600.5	0	600.5	0	600.5	0
601	0	601	0	601	0
601.5	0	601.5	0	601.5	0
602	0	602	0	602	0
602.5	0	602.5	0	602.5	0
603	0	603	0	603	0
603.5	0	603.5	0	603.5	0
604	0	604	0	604	0
604.5	0	604.5	0	604.5	0
605	0	605	0	605	0
605.5	0	605.5	0	605.5	0
606	0	606	0	606	0
606.5	0	606.5	0	606.5	0
607	0	607	0	607	0
607.5	0	607.5	0	607.5	0
608	0	608	0	608	0
608.5	0	608.5	0	608.5	0
609	0	609	0	609	0
609.5	0	609.5	0	609.5	0
610	0	610	0	610	0
610.5	0	610.5	0	610.5	0
611	0	611	0	611	0
611.5	0	611.5	0	611.5	0
612	0	612	0	612	0
612.5	0	612.5	0	612.5	0
613	0	613	0	613	0
613.5	0	613.5	0	613.5	0
614	0	614	0	614	0
614.5	0	614.5	0	614.5	0
615	0	615	0	615	0
615.5	0	615.5	0	615.5	0
616	0	616	0	616	0
616.5	0	616.5	0	616.5	0
617	0	617	0	617	0
617.5	0	617.5	0	617.5	0
618	0	618	0	618	0
618.5	0	618.5	0	618.5	0
619	0	619	0	619	0
619.5	0	619.5	0	619.5	0
620	0	620	0	620	0
620.5	0	620.5	0	620.5	0
621	0	621	0	621	0
621.5	0	621.5	0	621.5	0
622	0	622	0	622	0
622.5	0	622.5	0	622.5	0
623	0	623	0	623	0
623.5	0	623.5	0	623.5	0
624	0	624	0	624	0
624.5	0	624.5	0	624.5	0
625	0	625	0	625	0
625.5	0	625.5	0	625.5	0
626	0	626	0	626	0
626.5	0	626.5	0	626.5	0
627	0	627	0	627	0
627.5	0	627.5	0	627.5	0
628	0	628	0	628	0
628.5	0	628.5	0	628.5	0
629	0	629	0	629	0
629.5	0	629.5	0	629.5	0
630	0	630	0	630	0
630.5	0	630.5	0	630.5	0
631	0	631	0	631	0
631.5	0	631.5	0	631.5	0
632	0	632	0	632	0
632.5	0	632.5	0	632.5	0
633	0	633	0	633	0
633.5	0	633.5	0	633.5	0
634	0	634	0	634	0
634.5	0	634.5	0	634.5	0
635	0	635	0	635	0
635.5	0	635.5	0	635.5	0
636	0	636	0	636	0
636.5	0	636.5	0	636.5	0
637	0	637	0	637	0
637.5	0	637.5	0	637.5	0
638	0	638	0	638	0
638.5	0	638.5	0	638.5	0
639	0	639	0	639	0
639.5	0	639.5	0	639.5	0
640	0	640	0	640	0
640.5	0	640.5	0	640.5	0
641	0	641	0	641	0
641.5	0	641.5	0	641.5	0
642	0	642	0	642	0
642.5	0	642.5	0	642.5	0
643	0	643	0	643	0
643.5	0	643.5	0	643.5	0
644	0	644	0	644	0
644.5	0	644.5	0	644.5	0
645	0	645	0	645	0
645.5	0	645.5	0	645.5	0
646	0	646	0	646	0
646.5	0	646.5	0	646.5	0
647	0	647	0	647	0
647.5	0	647.5	0	647.5	0
648	0	648	0	648	0
648.5	0	648.5	0	648.5	0
649	0	649	0	649	0
649.5	0	649.5	0	649.5	0
650	0	650	0	650	0
650.5	0	650.5	0	650.5	0
651	0	651	0	651	0
651.5	0	651.5	0	651.5	0
652	0	652	0	652	0
652.5	0	652.5	0	652.5	0
653	0	653	0	653	0
653.5	0	653.5	0	653.5	0
654	0	654	0	654	0
654.5	0	654.5	0	654.5	0
655	0	655	0	655	0
655.5	0	655.5	0	655.5	0
656	0	656	0	656	0
656.5	0	656.5	0	656.5	0
657	0	657	0	657	0
657.5	0	657.5	0	657.5	0
658	0	658	0	658	0
658.5	0	658.5	0	658.5	0
659	0	659	0	659	0
659.5	0	659.5	0	659.5	0
660	0	660	0	660	0
660.5	0	660.5	0	660.5	0
661	0	661	0	661	0
661.5	0	661.5	0	661.5	0
662	0	662	0	662	0
662.5	0	662.5	0	662.5	0
663	-276217	663	-344829	663	0
663.5	-242840	663.5	-289046	663.5	0
664	-251044	664	-311119	664	0
664.5	-252985	664.5	-339305	664.5	0
665	-287733	665	-353006	665	0
665.5	-289281	665.5	-342737	665.5	0
666	-213682	666	-251165	666	0
666.5	-204833	666.5	-254207	666.5	0
667	-254458	667	-305923	667	0
667.5	-269558	667.5	-327768	667.5	0
668	-304945	668	-346600	668	0
668.5	-215943	668.5	-241208	668.5	0
669	-190601	669	-218215	669	0
669.5	-245927	669.5	-275583	669.5	0
670	-218706	670	-252085	670	0
670.5	-199229	670.5	-256641	670.5	0
671	-200404	671	-224744	671	0
671.5	-154803	671.5	-180093	671.5	0
672	-144812	672	-158814	672	0
672.5	-155808	672.5	-150767	672.5	0
673	-134155	673	-129821	673	-48003.7
673.5	-141918	673.5	-148724	673.5	-71204.1
674	-145338	674	-147670	674	-84540.8
674.5	-167257	674.5	-163896	674.5	-146991
675	-88784.7	675	-83154	675	-22045
675.5	-118973	675.5	-121575	675.5	-51461.4
676	-52332.5	676	-35086	676	-8420.95
676.5	-57908.4	676.5	-26949	676.5	-41807.9
677	-22188.4	677	12275	677	-17174.4
677.5	-40641.3	677.5	-24965	677.5	-22216
678	-13671.8	678	5391	678	-40545.7
678.5	57546.7	678.5	90650	678.5	45962.6
679	69814.7	679	115975	679	73366.3
679.5	136935	679.5	184151	679.5	104943
680	150367	680	212427	680	119221
680.5	89274.1	680.5	145874	680.5	33605.4
681	83424.1	681	137782	681	14362.6
681.5	87398.8	681.5	152735	681.5	17050.9
682	97481.7	682	169432	682	-11038
682.5	154794	682.5	221967	682.5	22692.2
683	146166	683	196452	683	10969.1
683.5	152968	683.5	210000	683.5	14101.4
684	181239	684	234658	684	43000.1
684.5	215954	684.5	263556	684.5	69571.4
685	196750	685	237486	685	66091.2
685.5	182917	685.5	233874	685.5	45389.1
686	203799	686	256047	686	53688.9
686.5	176409	686.5	211415	686.5	11717.1
687	163987	687	200469	687	9888.56
687.5	193125	687.5	230791	687.5	19126.4
688	186407	688	227971	688	14010
688.5	140419	688.5	171848	688.5	-35061.2
689	110477	689	137664	689	-68507.5
689.5	90468	689.5	101332	689.5	-70774.2
690	107505	690	136936	690	-61694.3
690.5	77480.3	690.5	98304	690.5	-138946
691	105224	691	124939	691	-85970.4
691.5	179284	691.5	204138	691.5	-34040
692	172845	692	173688	692	-27914.3
692.5	252714	692.5	268856	692.5	29618.2
693	215843	693	222518	693	-2132.55
693.5	186828	693.5	190159	693.5	7200.32
694	170633	694	199463	694	22404.8
694.5	127945	694.5	142186	694.5	-12220.6
695	155528	695	177971	695	-36387.5
695.5	195417	695.5	208111	695.5	11327.7
696	137858	696	129131	696	-6044.99
696.5	170810	696.5	136027	696.5	-26820.7
697	222089	697	206228	697	104044
697.5	217245	697.5	202604	697.5	44884.4
698	196942	698	183190	698	-23777.4
698.5	183739	698.5	189425	698.5	57559.8
699	162241	699	155855	699	-2926.91
699.5	181232	699.5	169107	699.5	53962
700	136431	700	121149	700	70708.9
700.5	199284	700.5	202190	700.5	71474.8
701	144731	701	148931	701	37618.8
701.5	168108	701.5	164501	701.5	33356.1
702	181034	702	171073	702	53433.6
702.5	166219	702.5	154533	702.5	19908.9
703	161975	703	157086	703	4542.95
703.5	165206	703.5	156903	703.5	7911.56
704	126976	704	114268	704	-6294.34
704.5	149028	704.5	138964	704.5	-15516.8
705	165809	705	169433	705	43482.1
705.5	149778	705.5	146618	705.5	34948.4
706	94074.9	706	76631	706	-73102.7
706.5	85664.6	706.5	77272	706.5	-28855.9
707	92086.2	707	82221	707	35375.8
707.5	61293.7	707.5	52097	707.5	-49135.3
708	67848.4	708	68191	708	-27422.7
708.5	73980.6	708.5	74974	708.5	-488.016
709	79350.2	709	73809	709	11197.1
709.5	95197.4	709.5	79035	709.5	32579.5
710	71289.1	710	50511	710	-31125
710.5	46688.7	710.5	29216	710.5	-35537.3
711	44719.7	711	43479	711	12112.5
711.5	45772.5	711.5	38453	711.5	-19827
712	35975.4	712	30641	712	-31439.7
712.5	37676.6	712.5	26942	712.5	-18262
713	33922.4	713	36206	713	-54154.4
713.5	-57427	713.5	-80257	713.5	-102667
714	-59427.4	714	-85760	714	-117731
714.5	-19800.5	714.5	-39088	714.5	-37919.2
715	-15145.3	715	-37092	715	13352.2
715.5	6022.39	715.5	-16032	715.5	-39631.4
716	89469.7	716	65096	716	67835.5
716.5	35918.2	716.5	6767	716.5	50876
717	75271.9	717	68868	717	137002
717.5	101862	717.5	100416	717.5	145736
718	121952	718	129619	718	131690
718.5	92430.9	718.5	102288	718.5	125553
719	72108.9	719	89364	719	132881
719.5	15597.1	719.5	22864	719.5	67568.3
720	-34355.5	720	-31022	720	51182.3
720.5	-17781.4	720.5	-17648	720.5	49797.9
721	13432.5	721	5842	721	57069.4
721.5	-38065	721.5	-58186	721.5	27261.2
722	-70815.8	722	-80146	722	-12160
722.5	-271226	722.5	-342249	722.5	-204982
723	-63432.5	723	-61633	723	10791
723.5	-133599	723.5	-126739	723.5	-41082.4
724	-124594	724	-112980	724	-16572.4
724.5	-48973	724.5	-25065	724.5	33302.7
725	-55670.5	725	-44547	725	42468.1
725.5	-27857.1	725.5	-14595	725.5	121711
726	-60911.5	726	-47859	726	67656.2
726.5	-91074.4	726.5	-84610	726.5	6332.34
727	-72985.8	727	-64003	727	2428.21
727.5	-84822.5	727.5	-75348	727.5	41004.1
728	-143003	728	-154258	728	-48783.8
728.5	-168634	728.5	-193743	728.5	-88440.2
729	-193865	729	-212297	729	-123216
729.5	-203496	729.5	-205183	729.5	-105629
730	-187939	730	-193297	730	-104846
730.5	-169935	730.5	-180464	730.5	-67780.8
731	-169675	731	-178551	731	-54413.2
731.5	-167329	731.5	-167293	731.5	-75105.8
732	-144973	732	-145673	732	-62074.3
732.5	-155024	732.5	-161267	732.5	-36518.1
733	-174253	733	-176995	733	-45733.4
733.5	-170788	733.5	-175646	733.5	-52046.2
734	-196947	734	-201952	734	-24787.9
734.5	-176584	734.5	-177959	734.5	-48794.5
735	-202982	735	-211321	735	-66767.4
735.5	-259353	735.5	-275368	735.5	-101497
736	-191629	736	-186985	736	-78497
736.5	-210351	736.5	-208698	736.5	-77693.1
737	-175767	737	-177605	737	-20611.3
737.5	-224043	737.5	-214740	737.5	-70469.1
738	-240282	738	-234862	738	-82282.4
738.5	-220758	738.5	-209900	738.5	-50853.4
739	-212051	739	-198772	739	-87006.4
739.5	-181386	739.5	-161739	739.5	-24730.9
740	-129219	740	-97004	740	25819.7
740.5	-61422.3	740.5	-18802	740.5	96142.2
741	61315.2	741	131287	741	264399
741.5	182925	741.5	269274	741.5	402881
742	343141	742	467665	742	498327
742.5	662239	742.5	844393	742.5	826846
743	921614	743	1146379	743	1.08122e+06
743.5	1.31174e+06	743.5	1625061	743.5	1.44352e+06
744	1.75218e+06	744	2137650	744	1.84933e+06
744.5	2.33248e+06	744.5	2805565	744.5	2.29283e+06
745	3.10678e+06	745	3712946	745	3.02494e+06
745.5	3.84784e+06	745.5	4579391	745.5	3.71531e+06
746	4.66943e+06	746	5520018	746	4.45992e+06
746.5	5.47869e+06	746.5	6455780	746.5	5.23121e+06
747	6.06221e+06	747	7100571	747	5.83108e+06
747.5	6.51585e+06	747.5	7590209	747.5	6.31532e+06
748	6.70912e+06	748	7727440	748	6.55516e+06
748.5	6.89556e+06	748.5	7868005	748.5	6.81488e+06
749	6.9007e+06	749	7765525	749	6.84851e+06
749.5	6.85808e+06	749.5	7596221	749.5	6.7881e+06
750	6.80102e+06	750	7407932	750	6.76633e+06
750.5	6.75568e+06	750.5	7241132	750.5	6.69218e+06
751	6.67618e+06	751	7044659	751	6.60552e+06
751.5	6.49595e+06	751.5	6777090	751.5	6.42488e+06
752	6.08258e+06	752	6233255	752	5.96262e+06
752.5	5.69094e+06	752.5	5740104	752.5	5.56688e+06
753	5.39749e+06	753	5384544	753	5.27596e+06
753.5	5.06036e+06	753.5	4966642	753.5	4.91866e+06
754	4.72726e+06	754	4550970	754	4.59702e+06
754.5	4.4804e+06	754.5	4276445	754.5	4.39864e+06
755	4.23681e+06	755	4002864	755	4.2106e+06
755.5	4.06773e+06	755.5	3817768	755.5	4.02753e+06
756	3.98119e+06	756	3705638	756	3.99779e+06
756.5	3.99959e+06	756.5	3764795	756.5	3.9824e+06
757	4.02256e+06	757	3806957	757	4.02029e+06
757.5	3.99166e+06	757.5	3799288	757.5	3.96336e+06
758	4.06017e+06	758	3895961	758	4.03984e+06
758.5	4.26701e+06	758.5	4137554	758.5	4.20717e+06
759	4.50352e+06	759	4399380	759	4.45506e+06
759.5	4.81511e+06	759.5	4741865	759.5	4.69877e+06
760	5.01709e+06	760	4965541	760	4.94842e+06
760.5	5.3465e+06	760.5	5346627	760.5	5.25111e+06
761	5.61842e+06	761	5653090	761	5.54073e+06
761.5	5.79194e+06	761.5	5840663	761.5	5.72963e+06
762	5.88371e+06	762	5937863	762	5.82857e+06
762.5	5.95037e+06	762.5	5991370	762.5	5.93389e+06
763	6.03512e+06	763	6050520	763	6.01858e+06
763.5	6.13259e+06	763.5	6133000	763.5	6.13259e+06
764	6.10453e+06	764	6081038	764	6.08699e+06
764.5	6.01865e+06	764.5	5989329	764.5	6.03835e+06
765	5.94617e+06	765	5908227	765	5.96507e+06
765.5	5.89114e+06	765.5	5834684	765.5	5.88025e+06
766	5.78386e+06	766	5713743	766	5.79198e+06
766.5	5.64802e+06	766.5	5569233	766.5	5.63489e+06
767	5.58643e+06	767	5517460	767	5.55958e+06
767.5	5.59783e+06	767.5	5538220	767.5	5.62464e+06
768	5.55487e+06	768	5492409	768	5.54821e+06
768.5	5.40181e+06	768.5	5330492	768.5	5.43101e+06
769	5.38135e+06	769	5314390	769	5.44185e+06
769.5	5.34297e+06	769.5	5280321	769.5	5.35863e+06
770	5.34369e+06	770	5302670	770	5.41513e+06
770.5	5.38395e+06	770.5	5368636	770.5	5.48658e+06
771	5.3675e+06	771	5340485	771	5.43516e+06
771.5	5.33056e+06	771.5	5295336	771.5	5.4435e+06
772	5.31524e+06	772	5291731	772	5.38679e+06
772.5	5.4558e+06	772.5	5448904	772.5	5.56728e+06
773	5.46913e+06	773	5459418	773	5.6117e+06
773.5	5.52604e+06	773.5	5509920	773.5	5.61719e+06
774	5.51788e+06	774	5489045	774	5.63739e+06
774.5	5.58165e+06	774.5	5554185	774.5	5.68359e+06
775	5.66674e+06	775	5654231	775	5.81511e+06
775.5	5.69954e+06	775.5	5691404	775.5	5.85884e+06
776	5.76442e+06	776	5740359	776	5.85579e+06
776.5	5.77504e+06	776.5	5748617	776.5	5.89211e+06
777	5.78011e+06	777	5754544	777	5.90755e+06
777.5	5.85308e+06	777.5	5835898	777.5	6.0336e+06
778	5.89153e+06	778	5872380	778	5.99609e+06
778.5	5.88947e+06	778.5	5883453	778.5	5.9615e+06
779	5.85954e+06	779	5852947	779	5.95646e+06
779.5	5.89761e+06	779.5	5906727	779.5	5.98163e+06
780	5.89173e+06	780	5890836	780	6.02077e+06
780.5	5.89775e+06	780.5	5912092	780.5	6.02297e+06
781	5.91918e+06	781	5937887	781	6.00846e+06
781.5	5.98516e+06	781.5	6015049	781.5	6.07836e+06
782	6.02231e+06	782	6064626	782	6.10253e+06
782.5	6.07037e+06	782.5	6130051	782.5	6.23155e+06
783	6.06816e+06	783	6131205	783	6.21139e+06
783.5	6.12917e+06	783.5	6222736	783.5	6.31279e+06
784	6.23e+06	784	6333526	784	6.41794e+06
784.5	6.21639e+06	784.5	6321661	784.5	6.39682e+06
785	6.24158e+06	785	6345819	785	6.42225e+06
785.5	6.26094e+06	785.5	6373574	785.5	6.44489e+06
786	6.2641e+06	786	6378029	786	6.44309e+06
786.5	6.37144e+06	786.5	6475884	786.5	6.53443e+06
787	6.27345e+06	787	6350493	787	6.47681e+06
787.5	6.30933e+06	787.5	6388178	787.5	6.5229e+06
788	6.3568e+06	788	6441560	788	6.52897e+06
788.5	6.36219e+06	788.5	6448205	788.5	6.58025e+06
789	6.43864e+06	789	6541704	789	6.66467e+06
789.5	6.45018e+06	789.5	6551226	789.5	6.66828e+06
790	6.4715e+06	790	6552321	790	6.70424e+06
790.5	6.54336e+06	790.5	6628504	790.5	6.80075e+06
791	6.58613e+06	791	6651115	791	6.80959e+06
791.5	6.59589e+06	791.5	6649164	791.5	6.83182e+06
792	6.58165e+06	792	6615113	792	6.78053e+06
792.5	6.57308e+06	792.5	6586119	792.5	6.72283e+06
793	6.51322e+06	793	6477343	793	6.58828e+06
793.5	6.43799e+06	793.5	6445170	793.5	6.66189e+06
794	6.37792e+06	794	6377541	794	6.62792e+06
794.5	6.3942e+06	794.5	6395963	794.5	6.65296e+06
795	6.45196e+06	795	6463395	795	6.69925e+06
795.5	6.46023e+06	795.5	6465849	795.5	6.7066e+06
796	6.48979e+06	796	6.47271e+06	796	6.72463e+06
796.5	6.50845e+06	796.5	6492427	796.5	6.76505e+06
797	6.49551e+06	797	6457010	797	6.71003e+06
797.5	6.52245e+06	797.5	6490932	797.5	6.76465e+06
798	6.57019e+06	798	6562616	798	6.84794e+06
798.5	6.56463e+06	798.5	6.53495e+06	798.5	6.88185e+06
799	6.65523e+06	799	6.66003e+06	799	6.92702e+06
799.5	6.64297e+06	799.5	6.63622e+06	799.5	6.8927e+06
800	6.64047e+06	800	6.6288e+06	800	6.89421e+06
800.5	6.65389e+06	800.5	6635629	800.5	6.91231e+06
801	6.70461e+06	801	6.70084e+06	801	6.92718e+06
801.5	6.68242e+06	801.5	6688626	801.5	6.96236e+06
802	6.74393e+06	802	6766730	802	7.07638e+06
802.5	6.72647e+06	802.5	6.72911e+06	802.5	6.97295e+06
803	6.74896e+06	803	6.76573e+06	803	7.01547e+06
803.5	6.77705e+06	803.5	6.80204e+06	803.5	7.05774e+06
804	6.69253e+06	804	6714591	804	6.94079e+06
804.5	6.66589e+06	804.5	6690005	804.5	6.95333e+06
805	6.62187e+06	805	6.63012e+06	805	6.93962e+06
805.5	6.62871e+06	805.5	6.6519e+06	805.5	6.94253e+06
806	6.54337e+06	806	6574188	806	6.81153e+06
806.5	6.51977e+06	806.5	6553705	806.5	6.79492e+06
807	6.5469e+06	807	6589616	807	6.79413e+06
807.5	6.52177e+06	807.5	6579328	807.5	6.81928e+06
808	6.52007e+06	808	6.57377e+06	808	6.83611e+06
808.5	6.56479e+06	808.5	6622066	808.5	6.84665e+06
809	6.59573e+06	809	6651409	809	6.8676e+06
809.5	6.60462e+06	809.5	6.64876e+06	809.5	6.88265e+06
810	6.68039e+06	810	6744526	810	6.97191e+06
810.5	6.66466e+06	810.5	6718069	810.5	6.95584e+06
811	6.72548e+06	811	6.79447e+06	811	7.03363e+06
811.5	6.72699e+06	811.5	6.79127e+06	811.5	7.01044e+06
812	6.71335e+06	812	6.77806e+06	812	6.92781e+06
812.5	6.54054e+06	812.5	6.6021e+06	812.5	6.84955e+06
813	6.56488e+06	813	6631128	813	6.87777e+06
813.5	6.65049e+06	813.5	6.72387e+06	813.5	7.00032e+06
814	6.6889e+06	814	6751372	814	7.00813e+06
814.5	6.60151e+06	814.5	6655777	814.5	6.95633e+06
815	6.6186e+06	815	6.68709e+06	815	6.93183e+06
815.5	6.51302e+06	815.5	6.55463e+06	815.5	6.83894e+06
816	6.51715e+06	816	6.56276e+06	816	6.79614e+06
816.5	6.49292e+06	816.5	6526195	816.5	6.83132e+06
817	6.45234e+06	817	6488510	817	6.79254e+06
817.5	6.47278e+06	817.5	6.51473e+06	817.5	6.79448e+06
818	6.52033e+06	818	6.5685e+06	818	6.84291e+06
818.5	6.60498e+06	818.5	6.66934e+06	818.5	6.90508e+06
819	6.52853e+06	819	6.57779e+06	819	6.84736e+06
819.5	6.4444e+06	819.5	6.50274e+06	819.5	6.76021e+06
820	6.46677e+06	820	6.5266e+06	820	6.79051e+06
820.5	6.4467e+06	820.5	6506188	820.5	6.75374e+06
821	6.39381e+06	821	6.44907e+06	821	6.73336e+06
821.5	6.4901e+06	821.5	6544251	821.5	6.7901e+06
822	6.53783e+06	822	6.59981e+06	822	6.89387e+06
822.5	6.61382e+06	822.5	6.67818e+06	822.5	6.93724e+06
823	6.51506e+06	823	6.56941e+06	823	6.88926e+06
823.5	6.539e+06	823.5	6.59195e+06	823.5	6.87701e+06
824	6.55573e+06	824	6597604	824	6.89362e+06
824.5	6.55979e+06	824.5	6587480	824.5	6.8882e+06
825	6.54948e+06	825	6582526	825	6.87688e+06
825.5	6.57656e+06	825.5	6608106	825.5	6.90542e+06
826	6.61959e+06	826	6647337	826	6.96039e+06
826.5	6.55044e+06	826.5	6575014	826.5	6.91959e+06
827	6.53448e+06	827	6568714	827	6.87097e+06
827.5	6.45866e+06	827.5	6450944	827.5	6.77698e+06
828	6.48564e+06	828	6497299	828	6.85848e+06
828.5	6.60049e+06	828.5	6617706	828.5	6.9645e+06
829	6.60639e+06	829	6.63579e+06	829	6.96355e+06
829.5	6.57856e+06	829.5	6596221	829.5	6.93694e+06
830	6.58954e+06	830	6.60472e+06	830	6.97125e+06
830.5	6.51524e+06	830.5	6513191	830.5	6.87759e+06
831	6.51083e+06	831	6501822	831	6.86791e+06
831.5	6.51441e+06	831.5	6502422	831.5	6.88079e+06
832	6.44196e+06	832	6409546	832	6.85865e+06
832.5	6.42876e+06	832.5	6398120	832.5	6.83966e+06
833	6.47408e+06	833	6443294	833	6.86844e+06
833.5	6.55417e+06	833.5	6520897	833.5	6.96654e+06
834	6.56314e+06	834	6523659	834	6.98767e+06
834.5	6.63283e+06	834.5	6587855	834.5	7.07572e+06
835	6.73494e+06	835	6698646	835	7.11465e+06
835.5	6.77399e+06	835.5	6.73068e+06	835.5	7.14922e+06
836	6.77828e+06	836	6.72722e+06	836	7.17369e+06
836.5	6.7325e+06	836.5	6682592	836.5	7.13334e+06
837	6.74756e+06	837	6701495	837	7.11973e+06
837.5	6.6612e+06	837.5	6615763	837.5	7.11198e+06
838	6.66571e+06	838	6.60843e+06	838	7.13249e+06
838.5	6.60087e+06	838.5	6.50806e+06	838.5	7.0538e+06
839	6.61222e+06	839	6.53423e+06	839	6.99363e+06
839.5	6.63037e+06	839.5	6.55241e+06	839.5	7.04385e+06
840	6.64668e+06	840	6563792	840	7.06794e+06
840.5	6.68181e+06	840.5	6603772	840.5	7.10726e+06
841	6.72098e+06	841	6.6491e+06	841	7.12214e+06
841.5	6.77448e+06	841.5	6710966	841.5	7.20333e+06
842	6.74036e+06	842	6642690	842	7.14266e+06
842.5	6.64763e+06	842.5	6563055	842.5	7.05218e+06
843	6.61082e+06	843	6488176	843	7.02539e+06
843.5	6.65564e+06	843.5	6579071	843.5	7.09336e+06
844	6.6794e+06	844	6.59956e+06	844	7.10619e+06
844.5	6.71539e+06	844.5	6637421	844.5	7.14458e+06
845	6.70612e+06	845	6621068	845	7.15655e+06
845.5	6.66227e+06	845.5	6594644	845.5	7.07184e+06
846	6.66024e+06	846	6.59131e+06	846	7.10959e+06
846.5	6.56914e+06	846.5	6.49281e+06	846.5	6.9575e+06
847	6.65566e+06	847	6596989	847	7.07219e+06
847.5	6.59922e+06	847.5	6519114	847.5	6.97733e+06
848	6.58671e+06	848	6517776	848	6.97026e+06
848.5	6.62581e+06	848.5	6.57608e+06	848.5	7.06436e+06
849	6.67077e+06	849	6.61818e+06	849	7.102e+06
849.5	6.7198e+06	849.5	6.67364e+06	849.5	7.11846e+06
850	6.68369e+06	850	6636128	850	7.07357e+06
850.5	6.64503e+06	850.5	6.59368e+06	850.5	7.06006e+06
851	6.58643e+06	851	6.52848e+06	851	7.00458e+06
851.5	6.53495e+06	851.5	6.46466e+06	851.5	6.95292e+06
852	6.59897e+06	852	6.54124e+06	852	6.99919e+06
852.5	6.57895e+06	852.5	6.52234e+06	852.5	6.97766e+06
853	6.5854e+06	853	6.54145e+06	853	7.02812e+06
853.5	6.6055e+06	853.5	6569790	853.5	7.01024e+06
854	6.58151e+06	854	6.53525e+06	854	7.02179e+06
854.5	6.58799e+06	854.5	6.53664e+06	854.5	6.97288e+06
855	6.53868e+06	855	6.47877e+06	855	6.93901e+06
855.5	6.50796e+06	855.5	6.4494e+06	855.5	6.90138e+06
856	6.56597e+06	856	6508568	856	7.00338e+06
856.5	6.58025e+06	856.5	6525667	856.5	7.0088e+06
857	6.52495e+06	857	6476259	857	6.93741e+06
857.5	6.50177e+06	857.5	6456238	857.5	6.94582e+06
858	6.49015e+06	858	6449746	858	6.94634e+06
858.5	6.45192e+06	858.5	6.40515e+06	858.5	6.89047e+06
859	6.5694e+06	859	6535843	859	7.00937e+06
859.5	6.62708e+06	859.5	6.58659e+06	859.5	7.0842e+06
860	6.61806e+06	860	6582847	860	7.05758e+06
860.5	6.56204e+06	860.5	6.5265e+06	860.5	7.03549e+06
861	6.51517e+06	861	6477524	861	6.98943e+06
861.5	6.5298e+06	861.5	6495921	861.5	6.98825e+06
862	6.54551e+06	862	6522494	862	7.02368e+06
862.5	6.58854e+06	862.5	6551403	862.5	7.03885e+06
863	6.61424e+06	863	6585155	863	7.08567e+06
863.5	6.54291e+06	863.5	6.51328e+06	863.5	7.03679e+06
864	6.55283e+06	864	6528288	864	7.06057e+06
864.5	6.50481e+06	864.5	6483367	864.5	6.99341e+06
865	6.46274e+06	865	6.44695e+06	865	6.90615e+06
865.5	6.41594e+06	865.5	6394868	865.5	6.91424e+06
866	6.45691e+06	866	6.44569e+06	866	6.95438e+06
866.5	6.53416e+06	866.5	6.51937e+06	866.5	7.01124e+06
867	6.54197e+06	867	6527396	867	6.98763e+06
867.5	6.54088e+06	867.5	6.52866e+06	867.5	7.0141e+06
868	6.54519e+06	868	6535787	868	7.01921e+06
868.5	6.52552e+06	868.5	6512916	868.5	7.04479e+06
869	6.41182e+06	869	6398006	869	6.9061e+06
869.5	6.39799e+06	869.5	6382234	869.5	6.88608e+06
870	6.46252e+06	870	6465109	870	6.93543e+06
870.5	6.41779e+06	870.5	6410962	870.5	6.90986e+06
871	6.34893e+06	871	6343421	871	6.82062e+06
871.5	6.28271e+06	871.5	6.26643e+06	871.5	6.75283e+06
872	6.30028e+06	872	6287867	872	6.75941e+06
872.5	6.24557e+06	872.5	6.20855e+06	872.5	6.73044e+06
873	6.19048e+06	873	6.15332e+06	873	6.64514e+06
873.5	6.23821e+06	873.5	6228379	873.5	6.73866e+06
874	6.28997e+06	874	6.28355e+06	874	6.7721e+06
874.5	6.30724e+06	874.5	6302954	874.5	6.76338e+06
875	6.3499e+06	875	6341903	875	6.80138e+06
875.5	6.27055e+06	875.5	6.26034e+06	875.5	6.75932e+06
876	6.18472e+06	876	6165263	876	6.65287e+06
876.5	6.21247e+06	876.5	6.19157e+06	876.5	6.67533e+06
877	6.19201e+06	877	6173353	877	6.65996e+06
877.5	6.15591e+06	877.5	6.13097e+06	877.5	6.62495e+06
878	6.14707e+06	878	6.12797e+06	878	6.63261e+06
878.5	6.18134e+06	878.5	6163339	878.5	6.67423e+06
879	6.15589e+06	879	6.12466e+06	879	6.67769e+06
879.5	6.20115e+06	879.5	6.16479e+06	879.5	6.702e+06
880	6.25789e+06	880	6226420	880	6.74148e+06
880.5	6.28163e+06	880.5	6.24456e+06	880.5	6.76267e+06
881	6.2576e+06	881	6216318	881	6.74712e+06
881.5	6.22332e+06	881.5	6181651	881.5	6.71802e+06
882	6.23589e+06	882	6181998	882	6.70665e+06
882.5	6.25839e+06	882.5	6.2063e+06	882.5	6.72393e+06
883	6.27406e+06	883	6196331	883	6.67469e+06
883.5	6.25751e+06	883.5	6.20594e+06	883.5	6.76341e+06
884	6.28705e+06	884	6.24374e+06	884	6.76893e+06
884.5	6.33648e+06	884.5	6286268	884.5	6.84366e+06
885	6.42446e+06	885	6374009	885	6.93996e+06
885.5	6.4332e+06	885.5	6.37776e+06	885.5	6.91603e+06
886	6.45549e+06	886	6396979	886	6.96659e+06
886.5	6.46302e+06	886.5	6.4092e+06	886.5	6.97179e+06
887	6.47654e+06	887	6.41937e+06	887	7.02022e+06
887.5	6.47856e+06	887.5	6414972	887.5	7.04201e+06
888	6.49383e+06	888	6426728	888	7.01763e+06
888.5	6.48992e+06	888.5	6.4212e+06	888.5	7.01105e+06
889	6.51547e+06	889	6.4453e+06	889	7.02007e+06
889.5	6.48644e+06	889.5	6.41381e+06	889.5	6.93517e+06
890	6.49227e+06	890	6426735	890	6.98846e+06
890.5	6.39669e+06	890.5	6312446	890.5	6.91203e+06
891	6.31589e+06	891	6.23336e+06	891	6.80985e+06
891.5	6.3207e+06	891.5	6215588	891.5	6.83572e+06
892	6.29916e+06	892	6.18619e+06	892	6.81876e+06
892.5	6.34025e+06	892.5	6.21537e+06	892.5	6.81525e+06
893	6.38156e+06	893	6.26568e+06	893	6.89992e+06
893.5	6.37159e+06	893.5	6241608	893.5	6.90805e+06
894	6.41725e+06	894	6.27695e+06	894	6.92731e+06
894.5	6.41826e+06	894.5	6272825	894.5	6.90697e+06
895	6.44837e+06	895	6297056	895	6.97643e+06
895.5	6.43084e+06	895.5	6.25359e+06	895.5	6.88927e+06
896	6.42036e+06	896	6265685	896	6.93723e+06
896.5	6.48026e+06	896.5	6329175	896.5	6.98045e+06
897	6.40345e+06	897	6244362	897	6.90175e+06
897.5	6.40853e+06	897.5	6253248	897.5	6.92138e+06
898	6.34626e+06	898	6.17945e+06	898	6.84406e+06
898.5	6.26879e+06	898.5	6.09757e+06	898.5	6.75684e+06
899	6.3283e+06	899	6173980	899	6.78105e+06
899.5	6.37511e+06	899.5	6.22601e+06	899.5	6.84258e+06
900	6.38314e+06	900	6234473	900	6.86491e+06
900.5	6.41804e+06	900.5	6276347	900.5	6.89524e+06
901	6.35835e+06	901	6211560	901	6.85569e+06
901.5	6.40911e+06	901.5	6266848	901.5	6.89869e+06
902	6.45933e+06	902	6.31797e+06	902	6.95577e+06
902.5	6.44896e+06	902.5	6305722	902.5	6.93661e+06
903	6.45543e+06	903	6316356	903	6.93629e+06
903.5	6.49649e+06	903.5	6367443	903.5	7.00759e+06
904	6.51255e+06	904	6387343	904	7.00223e+06
904.5	6.45159e+06	904.5	6303901	904.5	6.96036e+06
905	6.4208e+06	905	6.27146e+06	905	6.90741e+06
905.5	6.46062e+06	905.5	6.32327e+06	905.5	6.96318e+06
906	6.5031e+06	906	6.37063e+06	906	7.01397e+06
906.5	6.56285e+06	906.5	6449515	906.5	7.03462e+06
907	6.50904e+06	907	6386031	907	7.01656e+06
907.5	6.51065e+06	907.5	6395148	907.5	6.99908e+06
908	6.54431e+06	908	6.41913e+06	908	7.00302e+06
908.5	6.52301e+06	908.5	6.40165e+06	908.5	6.99502e+06
909	6.44619e+06	909	6330655	909	6.93108e+06
909.5	6.41546e+06	909.5	6.30482e+06	909.5	6.9033e+06
910	6.31845e+06	910	6.18342e+06	910	6.81184e+06
910.5	6.35169e+06	910.5	6234504	910.5	6.837e+06
911	6.35488e+06	911	6.24088e+06	911	6.85715e+06
911.5	6.25974e+06	911.5	6.14334e+06	911.5	6.74713e+06
912	6.25716e+06	912	6126636	912	6.75785e+06
912.5	6.29635e+06	912.5	6.17766e+06	912.5	6.81625e+06
913	6.3234e+06	913	6208900	913	6.85869e+06
913.5	6.31108e+06	913.5	6193049	913.5	6.79792e+06
914	6.23362e+06	914	6.11194e+06	914	6.74147e+06
914.5	6.22779e+06	914.5	6126970	914.5	6.76027e+06
915	6.25761e+06	915	6165770	915	6.80099e+06
915.5	6.22453e+06	915.5	6.11904e+06	915.5	6.74092e+06
916	6.21912e+06	916	6122698	916	6.74957e+06
916.5	6.15991e+06	916.5	6064948	916.5	6.68389e+06
917	6.20529e+06	917	6113078	917	6.72604e+06
917.5	6.27468e+06	917.5	6176858	917.5	6.78513e+06
918	6.27376e+06	918	6.18618e+06	918	6.77157e+06
918.5	6.21129e+06	918.5	6129454	918.5	6.73812e+06
919	6.22648e+06	919	6.14459e+06	919	6.76823e+06
919.5	6.24249e+06	919.5	6152949	919.5	6.77259e+06
920	6.21171e+06	920	6.12387e+06	920	6.73511e+06
920.5	6.23256e+06	920.5	6152529	920.5	6.75614e+06
921	6.25586e+06	921	6.18928e+06	921	6.82715e+06
921.5	6.1868e+06	921.5	6.0945e+06	921.5	6.736e+06
922	6.18817e+06	922	6117855	922	6.7382e+06
922.5	6.17597e+06	922.5	6.10143e+06	922.5	6.706e+06
923	6.16721e+06	923	6.08017e+06	923	6.74093e+06
923.5	6.21334e+06	923.5	6137700	923.5	6.74846e+06
924	6.16347e+06	924	6079734	924	6.68518e+06
924.5	6.07118e+06	924.5	5.98062e+06	924.5	6.56667e+06
925	6.09462e+06	925	6012771	925	6.57893e+06
925.5	6.09887e+06	925.5	6031042	925.5	6.58995e+06
926	6.08933e+06	926	6015280	926	6.62591e+06
926.5	6.07327e+06	926.5	6.01016e+06	926.5	6.5956e+06
927	6.03926e+06	927	5981197	927	6.55272e+06
927.5	6.06527e+06	927.5	6011084	927.5	6.56005e+06
928	6.09256e+06	928	6.02555e+06	928	6.62359e+06
928.5	6.08395e+06	928.5	6011337	928.5	6.59426e+06
929	6.09435e+06	929	6016549	929	6.59529e+06
929.5	6.08094e+06	929.5	5999939	929.5	6.59739e+06
930	6.12734e+06	930	6051857	930	6.62305e+06
930.5	6.07435e+06	930.5	5999991	930.5	6.57039e+06
931	6.01368e+06	931	5937711	931	6.52663e+06
931.5	6.03053e+06	931.5	5.95628e+06	931.5	6.53514e+06
932	5.98353e+06	932	5.91645e+06	932	6.52015e+06
932.5	6.03631e+06	932.5	5974854	932.5	6.57303e+06
933	6.03487e+06	933	5965517	933	6.59357e+06
933.5	5.97248e+06	933.5	5891887	933.5	6.50705e+06
934	5.95187e+06	934	5.87745e+06	934	6.45826e+06
934.5	5.95666e+06	934.5	5876678	934.5	6.46722e+06
935	5.91162e+06	935	5816875	935	6.39594e+06
935.5	5.94366e+06	935.5	5.85179e+06	935.5	6.48158e+06
936	5.96257e+06	936	5.87315e+06	936	6.44763e+06
936.5	5.98253e+06	936.5	5.89826e+06	936.5	6.47315e+06
937	5.9898e+06	937	5.90043e+06	937	6.51508e+06
937.5	6.06862e+06	937.5	5986756	937.5	6.60053e+06
938	6.03876e+06	938	5.96022e+06	938	6.58473e+06
938.5	6.00837e+06	938.5	5.93205e+06	938.5	6.54761e+06
939	5.98795e+06	939	5.92087e+06	939	6.54196e+06
939.5	5.88982e+06	939.5	5823032	939.5	6.41624e+06
940	5.92689e+06	940	5854827	940	6.48009e+06
940.5	5.94568e+06	940.5	5880278	940.5	6.47416e+06
941	5.99751e+06	941	5941114	941	6.53407e+06
941.5	5.91194e+06	941.5	5.81866e+06	941.5	6.48963e+06
942	5.95128e+06	942	5.88655e+06	942	6.49915e+06
942.5	5.93536e+06	942.5	5.86398e+06	942.5	6.49123e+06
943	5.94118e+06	943	5865593	943	6.45737e+06
943.5	5.92348e+06	943.5	5.85099e+06	943.5	6.45182e+06
944	5.89219e+06	944	5.81892e+06	944	6.4177e+06
944.5	5.84428e+06	944.5	5.77649e+06	944.5	6.41648e+06
945	5.8627e+06	945	5.7937e+06	945	6.42442e+06
945.5	5.91192e+06	945.5	5821532	945.5	6.5038e+06
946	5.92561e+06	946	5863738	946	6.45804e+06
946.5	5.9327e+06	946.5	5871961	946.5	6.47235e+06
947	5.94548e+06	947	5.87559e+06	947	6.50863e+06
947.5	5.92683e+06	947.5	5.85981e+06	947.5	6.48326e+06
948	5.90649e+06	948	5.83211e+06	948	6.48364e+06
948.5	5.79509e+06	948.5	5.71568e+06	948.5	6.32697e+06
949	5.65028e+06	949	5544163	949	6.16868e+06
949.5	5.66365e+06	949.5	5.56539e+06	949.5	6.20341e+06
950	5.61834e+06	950	5509038	950	6.14904e+06
950.5	5.57221e+06	950.5	5451502	950.5	6.1421e+06
951	5.64373e+06	951	5555882	951	6.19882e+06
951.5	5.62058e+06	951.5	5522763	951.5	6.2129e+06
952	5.57898e+06	952	5.47451e+06	952	6.15325e+06
952.5	5.55775e+06	952.5	5441309	952.5	6.0701e+06
953	5.64126e+06	953	5533283	953	6.14369e+06
953.5	5.61295e+06	953.5	5.51666e+06	953.5	6.18488e+06
954	5.59436e+06	954	5.49202e+06	954	6.15129e+06
954.5	5.70204e+06	954.5	5604410	954.5	6.24659e+06
955	5.78031e+06	955	5.67198e+06	955	6.33565e+06
955.5	5.71697e+06	955.5	5.60775e+06	955.5	6.23203e+06
956	5.73341e+06	956	5626579	956	6.26622e+06
956.5	5.68376e+06	956.5	5568825	956.5	6.21908e+06
957	5.68744e+06	957	5.58689e+06	957	6.22239e+06
957.5	5.66856e+06	957.5	5.55899e+06	957.5	6.23639e+06
958	5.64728e+06	958	5525010	958	6.16207e+06
958.5	5.60208e+06	958.5	5469718	958.5	6.13247e+06
959	5.59308e+06	959	5473129	959	6.12157e+06
959.5	5.5343e+06	959.5	5.40784e+06	959.5	6.05838e+06
960	5.53685e+06	960	5.41131e+06	960	6.05476e+06
960.5	5.4907e+06	960.5	5368237	960.5	6.01528e+06
961	5.51435e+06	961	5.39691e+06	961	6.03608e+06
961.5	5.53815e+06	961.5	5410416	961.5	6.04581e+06
962	5.58853e+06	962	5.46533e+06	962	6.13505e+06
962.5	5.6476e+06	962.5	5521833	962.5	6.18308e+06
963	5.64012e+06	963	5504789	963	6.2028e+06
963.5	5.61329e+06	963.5	5462488	963.5	6.16012e+06
964	5.63316e+06	964	5.49281e+06	964	6.1788e+06
964.5	5.6057e+06	964.5	5476371	964.5	6.17863e+06
965	5.53461e+06	965	5378179	965	6.09359e+06
965.5	5.5274e+06	965.5	5.36981e+06	965.5	6.09677e+06
966	5.50853e+06	966	5.34522e+06	966	6.09959e+06
966.5	5.55041e+06	966.5	5390896	966.5	6.11909e+06
967	5.55542e+06	967	5387922	967	6.12191e+06
967.5	5.4918e+06	967.5	5.32697e+06	967.5	6.1068e+06
968	5.48979e+06	968	5.33047e+06	968	6.03524e+06
968.5	5.49355e+06	968.5	5.33563e+06	968.5	6.06654e+06
969	5.53988e+06	969	5.39178e+06	969	6.08064e+06
969.5	5.56327e+06	969.5	5403346	969.5	6.08602e+06
970	5.51463e+06	970	5353238	970	6.07897e+06
970.5	5.49031e+06	970.5	5.32715e+06	970.5	6.03996e+06
971	5.48956e+06	971	5.33691e+06	971	6.05083e+06
971.5	5.45055e+06	971.5	5.29215e+06	971.5	5.99199e+06
972	5.44184e+06	972	5282668	972	5.98738e+06
972.5	5.48204e+06	972.5	5.32054e+06	972.5	6.03195e+06
973	5.49997e+06	973	5326002	973	6.02815e+06
973.5	5.48229e+06	973.5	5.30704e+06	973.5	6.03823e+06
974	5.42987e+06	974	5.25084e+06	974	5.95667e+06
974.5	5.38294e+06	974.5	5219714	974.5	5.9509e+06
975	5.31988e+06	975	5144251	975	5.91918e+06
975.5	5.22557e+06	975.5	5.00112e+06	975.5	5.70175e+06
976	5.36634e+06	976	5206565	976	5.94942e+06
976.5	5.35453e+06	976.5	5.18895e+06	976.5	5.91931e+06
977	5.372e+06	977	5.20454e+06	977	5.9443e+06
977.5	5.33627e+06	977.5	5173259	977.5	5.89207e+06
978	5.36129e+06	978	5205467	978	5.92194e+06
978.5	5.29814e+06	978.5	5100066	978.5	5.83431e+06
979	5.3324e+06	979	5.15775e+06	979	5.87711e+06
979.5	5.35023e+06	979.5	5176322	979.5	5.86033e+06
980	5.39858e+06	980	5234078	980	5.93562e+06
980.5	5.37974e+06	980.5	5.20889e+06	980.5	5.93547e+06
981	5.37079e+06	981	5197512	981	5.9421e+06
981.5	5.36428e+06	981.5	5202779	981.5	5.93911e+06
982	5.36989e+06	982	5214377	982	5.89753e+06
982.5	5.39947e+06	982.5	5255562	982.5	5.95894e+06
983	5.3337e+06	983	5158152	983	5.88409e+06
983.5	5.34627e+06	983.5	5198099	983.5	5.88634e+06
984	5.2828e+06	984	5120442	984	5.87147e+06
984.5	5.34646e+06	984.5	5.19936e+06	984.5	5.88353e+06
985	5.33446e+06	985	5179078	985	5.86325e+06
985.5	5.32716e+06	985.5	5162156	985.5	5.86409e+06
986	5.34235e+06	986	5184230	986	5.88403e+06
986.5	5.34095e+06	986.5	5164887	986.5	5.86765e+06
987	5.30551e+06	987	5132954	987	5.89329e+06
987.5	5.29708e+06	987.5	5.13083e+06	987.5	5.83267e+06
988	5.21612e+06	988	5056012	988	5.75259e+06
988.5	5.20025e+06	988.5	5049213	988.5	5.73414e+06
989	5.14854e+06	989	4.98898e+06	989	5.71331e+06
989.5	5.15342e+06	989.5	5015154	989.5	5.64841e+06
990	5.08854e+06	990	4927679	990	5.65391e+06
990.5	5.16965e+06	990.5	5.02068e+06	990.5	5.72493e+06
991	5.07503e+06	991	4909317	991	5.66579e+06
991.5	5.06704e+06	991.5	4.92668e+06	991.5	5.61907e+06
992	5.053e+06	992	4889796	992	5.68299e+06
992.5	5.13004e+06	992.5	4978745	992.5	5.62921e+06
993	5.13177e+06	993	4978594	993	5.65002e+06
993.5	5.0809e+06	993.5	4925157	993.5	5.58584e+06
994	5.04152e+06	994	4884638	994	5.55919e+06
994.5	5.07866e+06	994.5	4935947	994.5	5.59654e+06
995	5.05959e+06	995	4.92041e+06	995	5.58456e+06
995.5	5.04047e+06	995.5	4.90779e+06	995.5	5.58413e+06
996	4.99662e+06	996	4856550	996	5.5552e+06
996.5	5.01775e+06	996.5	4872627	996.5	5.55188e+06
997	5.06959e+06	997	4939995	997	5.60566e+06
997.5	5.05218e+06	997.5	4.92075e+06	997.5	5.61417e+06
998	5.05765e+06	998	4932642	998	5.61757e+06
998.5	5.06446e+06	998.5	4.92833e+06	998.5	5.62844e+06
999	5.05144e+06	999	4908330	999	5.5781e+06
999.5	5.09936e+06	999.5	4972638	999.5	5.62596e+06
1000	5.14177e+06	1000	5017225	1000	5.63054e+06
1000.5	5.08104e+06	1000.5	4.94556e+06	1000.5	5.64648e+06
1001	5.06769e+06	1001	4.91947e+06	1001	5.59873e+06
1001.5	5.01785e+06	1001.5	4.87188e+06	1001.5	5.55242e+06
1002	5.02949e+06	1002	4.88123e+06	1002	5.56651e+06
1002.5	4.90825e+06	1002.5	4753717	1002.5	5.44445e+06
1003	4.93769e+06	1003	4809944	1003	5.52839e+06
1003.5	4.96904e+06	1003.5	4847717	1003.5	5.51007e+06
1004	4.99045e+06	1004	4848332	1004	5.55594e+06
1004.5	5.02409e+06	1004.5	4900698	1004.5	5.54572e+06
1005	4.98826e+06	1005	4870964	1005	5.54712e+06
1005.5	4.95382e+06	1005.5	4.82731e+06	1005.5	5.50857e+06
1006	5.03017e+06	1006	4909747	1006	5.5627e+06
1006.5	4.98035e+06	1006.5	4.8572e+06	1006.5	5.50592e+06
1007	4.90385e+06	1007	4770896	1007	5.46208e+06
1007.5	4.89847e+06	1007.5	4.7701e+06	1007.5	5.42015e+06
1008	4.94192e+06	1008	4825780	1008	5.47561e+06
1008.5	4.89237e+06	1008.5	4771545	1008.5	5.41927e+06
1009	4.89958e+06	1009	4776384	1009	5.42106e+06
1009.5	4.9409e+06	1009.5	4812460	1009.5	5.51163e+06
1010	4.88769e+06	1010	4759757	1010	5.4188e+06
1010.5	4.74205e+06	1010.5	4617973	1010.5	5.31896e+06
1011	4.91844e+06	1011	4800651	1011	5.50421e+06
1011.5	4.96458e+06	1011.5	4.84942e+06	1011.5	5.50989e+06
1012	4.92101e+06	1012	4793477	1012	5.47071e+06
1012.5	4.91453e+06	1012.5	4802576	1012.5	5.4468e+06
1013	4.90416e+06	1013	4.77404e+06	1013	5.46312e+06
1013.5	4.89681e+06	1013.5	4758665	1013.5	5.43741e+06
1014	4.91725e+06	1014	4.79144e+06	1014	5.44601e+06
1014.5	4.86924e+06	1014.5	4733068	1014.5	5.43451e+06
1015	4.78867e+06	1015	4.65935e+06	1015	5.3449e+06
1015.5	4.75849e+06	1015.5	4635414	1015.5	5.3229e+06
1016	4.74318e+06	1016	4608191	1016	5.2496e+06
1016.5	4.75768e+06	1016.5	4632213	1016.5	5.32378e+06
1017	4.73907e+06	1017	4618237	1017	5.29374e+06
1017.5	4.71193e+06	1017.5	4.59305e+06	1017.5	5.22311e+06
1018	4.67579e+06	1018	4550935	1018	5.20726e+06
1018.5	4.66835e+06	1018.5	4539569	1018.5	5.19808e+06
1019	4.76066e+06	1019	4637013	1019	5.30908e+06
1019.5	4.67452e+06	1019.5	4532122	1019.5	5.22383e+06
1020	4.67223e+06	1020	4542521	1020	5.20745e+06
1020.5	4.63343e+06	1020.5	4498503	1020.5	5.17191e+06
1021	4.63505e+06	1021	4510532	1021	5.20989e+06
1021.5	4.60271e+06	1021.5	4464085	1021.5	5.14734e+06
1022	4.6244e+06	1022	4.49532e+06	1022	5.18282e+06
1022.5	4.64212e+06	1022.5	4523382	1022.5	5.21161e+06
1023	4.69707e+06	1023	4574271	1023	5.23748e+06
1023.5	4.72782e+06	1023.5	4.59544e+06	1023.5	5.25825e+06
1024	4.72339e+06	1024	4597203	1024	5.24995e+06
1024.5	4.72209e+06	1024.5	4605866	1024.5	5.25952e+06
1025	4.65096e+06	1025	4520493	1025	5.19644e+06
1025.5	4.64555e+06	1025.5	4515954	1025.5	5.16488e+06
1026	4.57622e+06	1026	4439929	1026	5.14512e+06
1026.5	4.56746e+06	1026.5	4431892	1026.5	5.08946e+06
1027	4.55775e+06	1027	4.41976e+06	1027	5.08146e+06
1027.5	4.54149e+06	1027.5	4395480	1027.5	5.0841e+06
1028	4.51858e+06	1028	4378442	1028	5.05711e+06
1028.5	4.44016e+06	1028.5	4296805	1028.5	5.00006e+06
1029	4.44873e+06	1029	4311635	1029	4.99767e+06
1029.5	4.37167e+06	1029.5	4232168	1029.5	4.96782e+06
1030	4.24328e+06	1030	4092687	1030	4.81027e+06
1030.5	4.30572e+06	1030.5	4174371	1030.5	4.85426e+06
1031	4.32328e+06	1031	4.181e+06	1031	4.8755e+06
1031.5	4.32123e+06	1031.5	4.18647e+06	1031.5	4.84874e+06
1032	4.30096e+06	1032	4.15264e+06	1032	4.82304e+06
1032.5	4.33462e+06	1032.5	4.18834e+06	1032.5	4.89594e+06
1033	4.38491e+06	1033	4.24418e+06	1033	4.93241e+06
1033.5	4.35177e+06	1033.5	4203920	1033.5	4.91284e+06
1034	4.3288e+06	1034	4.17775e+06	1034	4.86921e+06
1034.5	4.32761e+06	1034.5	4.17582e+06	1034.5	4.85095e+06
1035	4.32116e+06	1035	4.1684e+06	1035	4.84585e+06
1035.5	4.31436e+06	1035.5	4.18035e+06	1035.5	4.86936e+06
1036	4.31703e+06	1036	4.18783e+06	1036	4.84711e+06
1036.5	4.30914e+06	1036.5	4.17376e+06	1036.5	4.84727e+06
1037	4.29093e+06	1037	4.15421e+06	1037	4.84761e+06
1037.5	4.31458e+06	1037.5	4.17307e+06	1037.5	4.85332e+06
1038	4.24279e+06	1038	4.09675e+06	1038	4.78944e+06
1038.5	4.16999e+06	1038.5	4.00934e+06	1038.5	4.70439e+06
1039	4.17609e+06	1039	4.02611e+06	1039	4.71224e+06
1039.5	4.11123e+06	1039.5	3.94558e+06	1039.5	4.65465e+06
1040	4.22024e+06	1040	4.06993e+06	1040	4.77547e+06
1040.5	4.2521e+06	1040.5	4.10193e+06	1040.5	4.7871e+06
1041	4.29555e+06	1041	4.13642e+06	1041	4.82217e+06
1041.5	4.31168e+06	1041.5	4139658	1041.5	4.79658e+06
1042	4.32965e+06	1042	4.173e+06	1042	4.87441e+06
1042.5	4.38186e+06	1042.5	4222020	1042.5	4.88246e+06
1043	4.42497e+06	1043	4.26485e+06	1043	4.9477e+06
1043.5	4.44629e+06	1043.5	4.28592e+06	1043.5	4.97161e+06
1044	4.50504e+06	1044	4.3504e+06	1044	5.02911e+06
1044.5	4.4664e+06	1044.5	4308489	1044.5	5.00898e+06
1045	4.44667e+06	1045	4.29815e+06	1045	4.97552e+06
1045.5	4.4573e+06	1045.5	4315880	1045.5	4.99955e+06
1046	4.46687e+06	1046	4324150	1046	5.03312e+06
1046.5	4.43051e+06	1046.5	4258037	1046.5	4.97406e+06
1047	4.43899e+06	1047	4295624	1047	4.96193e+06
1047.5	4.48634e+06	1047.5	4.3574e+06	1047.5	5.00344e+06
1048	4.4423e+06	1048	4306542	1048	5.02061e+06
1048.5	4.44164e+06	1048.5	4300573	1048.5	4.98783e+06
1049	4.43088e+06	1049	4287966	1049	4.99082e+06
1049.5	4.37655e+06	1049.5	4226830	1049.5	4.93172e+06
1050	4.30698e+06	1050	4.15145e+06	1050	4.87864e+06
1050.5	4.29428e+06	1050.5	4.14725e+06	1050.5	4.82117e+06
1051	4.3117e+06	1051	4.15758e+06	1051	4.82361e+06
1051.5	4.33399e+06	1051.5	4180917	1051.5	4.84078e+06
1052	4.38007e+06	1052	4216042	1052	4.89315e+06
1052.5	4.42007e+06	1052.5	4.26489e+06	1052.5	4.93559e+06
1053	4.41964e+06	1053	4258818	1053	4.96208e+06
1053.5	4.31622e+06	1053.5	4.14336e+06	1053.5	4.92471e+06
1054	4.31631e+06	1054	4.15794e+06	1054	4.88216e+06
1054.5	4.31418e+06	1054.5	4158907	1054.5	4.88106e+06
1055	4.20269e+06	1055	4.0318e+06	1055	4.79237e+06
1055.5	4.16586e+06	1055.5	4006445	1055.5	4.71771e+06
1056	4.05166e+06	1056	3.88789e+06	1056	4.59877e+06
1056.5	4.14893e+06	1056.5	3.99538e+06	1056.5	4.69022e+06
1057	4.15646e+06	1057	4.01505e+06	1057	4.72301e+06
1057.5	4.20869e+06	1057.5	4.06398e+06	1057.5	4.78209e+06
1058	4.0552e+06	1058	3.807e+06	1058	4.79605e+06
1058.5	4.19932e+06	1058.5	4.05686e+06	1058.5	4.74017e+06
1059	4.13643e+06	1059	3.98324e+06	1059	4.67245e+06
1059.5	4.09046e+06	1059.5	3.93152e+06	1059.5	4.65974e+06
1060	4.09141e+06	1060	3.93426e+06	1060	4.64605e+06
1060.5	4.03971e+06	1060.5	3.88056e+06	1060.5	4.59068e+06
1061	4.02867e+06	1061	3.8739e+06	1061	4.54619e+06
1061.5	4.03657e+06	1061.5	3.88586e+06	1061.5	4.59586e+06
1062	4.07895e+06	1062	3934313	1062	4.63684e+06
1062.5	4.06199e+06	1062.5	3.90721e+06	1062.5	4.63939e+06
1063	4.05049e+06	1063	3904792	1063	4.58827e+06
1063.5	4.07138e+06	1063.5	3933400	1063.5	4.61215e+06
1064	4.00621e+06	1064	3857269	1064	4.59433e+06
1064.5	3.97186e+06	1064.5	3815771	1064.5	4.54419e+06
1065	3.96115e+06	1065	3811530	1065	4.51768e+06
1065.5	3.96613e+06	1065.5	3806042	1065.5	4.51186e+06
1066	4.02613e+06	1066	3875170	1066	4.56046e+06
1066.5	3.9864e+06	1066.5	3.83659e+06	1066.5	4.55562e+06
1067	4.01681e+06	1067	3864256	1067	4.57435e+06
1067.5	4.03884e+06	1067.5	3.88993e+06	1067.5	4.55676e+06
1068	4.08388e+06	1068	3920379	1068	4.57904e+06
1068.5	4.14242e+06	1068.5	3.99026e+06	1068.5	4.65835e+06
1069	4.19005e+06	1069	4.03298e+06	1069	4.72614e+06
1069.5	4.16062e+06	1069.5	3997731	1069.5	4.64826e+06
1070	4.12394e+06	1070	3.96816e+06	1070	4.62463e+06
1070.5	4.09253e+06	1070.5	3.93081e+06	1070.5	4.60982e+06
1071	4.07113e+06	1071	3906867	1071	4.60143e+06
1071.5	4.04484e+06	1071.5	3.88904e+06	1071.5	4.5286e+06
1072	4.07577e+06	1072	3.93237e+06	1072	4.59025e+06
1072.5	4.1227e+06	1072.5	3.98004e+06	1072.5	4.65609e+06
1073	4.11609e+06	1073	3967304	1073	4.6727e+06
1073.5	4.12279e+06	1073.5	3981436	1073.5	4.65229e+06
1074	4.10733e+06	1074	3.96871e+06	1074	4.63627e+06
1074.5	4.06248e+06	1074.5	3.92167e+06	1074.5	4.59491e+06
1075	4.03001e+06	1075	3892961	1075	4.58784e+06
1075.5	4.03116e+06	1075.5	3.89092e+06	1075.5	4.58917e+06
1076	4.02695e+06	1076	3885430	1076	4.51866e+06
1076.5	4.04007e+06	1076.5	3.89897e+06	1076.5	4.58305e+06
1077	4.02152e+06	1077	3.87602e+06	1077	4.56042e+06
1077.5	4.01197e+06	1077.5	3.86646e+06	1077.5	4.54046e+06
1078	4.02828e+06	1078	3.87927e+06	1078	4.55171e+06
1078.5	4.0475e+06	1078.5	3.90165e+06	1078.5	4.56319e+06
1079	4.01914e+06	1079	3.8691e+06	1079	4.56195e+06
1079.5	3.9558e+06	1079.5	3.7985e+06	1079.5	4.49721e+06
1080	3.8552e+06	1080	3.69717e+06	1080	4.36157e+06
1080.5	3.83245e+06	1080.5	3.68011e+06	1080.5	4.34204e+06
1081	3.81551e+06	1081	3.65721e+06	1081	4.35591e+06
1081.5	3.76768e+06	1081.5	3.61215e+06	1081.5	4.29478e+06
1082	3.71893e+06	1082	3.56471e+06	1082	4.21728e+06
1082.5	3.75597e+06	1082.5	3607886	1082.5	4.26421e+06
1083	3.73157e+06	1083	3576375	1083	4.26848e+06
1083.5	3.76011e+06	1083.5	3607978	1083.5	4.2914e+06
1084	3.72128e+06	1084	3.5637e+06	1084	4.25556e+06
1084.5	3.73154e+06	1084.5	3.57764e+06	1084.5	4.23392e+06
1085	3.71882e+06	1085	3.56915e+06	1085	4.24143e+06
1085.5	3.76579e+06	1085.5	3632034	1085.5	4.29174e+06
1086	3.77372e+06	1086	3.64024e+06	1086	4.3075e+06
1086.5	3.71527e+06	1086.5	3.58189e+06	1086.5	4.27269e+06
1087	3.73843e+06	1087	3.61171e+06	1087	4.25858e+06
1087.5	3.71175e+06	1087.5	3.57862e+06	1087.5	4.26304e+06
1088	3.70144e+06	1088	3.55976e+06	1088	4.23715e+06
1088.5	3.69042e+06	1088.5	3.54527e+06	1088.5	4.22663e+06
1089	3.70227e+06	1089	3565919	1089	4.27463e+06
1089.5	3.69541e+06	1089.5	3557993	1089.5	4.2516e+06
1090	3.69751e+06	1090	3.55544e+06	1090	4.21941e+06
1090.5	3.68173e+06	1090.5	3.54199e+06	1090.5	4.19086e+06
1091	3.64604e+06	1091	3508012	1091	4.19007e+06
1091.5	3.65499e+06	1091.5	3.50503e+06	1091.5	4.13269e+06
1092	3.67634e+06	1092	3534248	1092	4.18941e+06
1092.5	3.65103e+06	1092.5	3.50823e+06	1092.5	4.20743e+06
1093	3.70753e+06	1093	3.5666e+06	1093	4.26128e+06
1093.5	3.67801e+06	1093.5	3532753	1093.5	4.21507e+06
1094	3.74739e+06	1094	3638320	1094	4.26883e+06
1094.5	3.70797e+06	1094.5	3.55688e+06	1094.5	4.25747e+06
1095	3.721e+06	1095	3569600	1095	4.26314e+06
1095.5	3.72624e+06	1095.5	3.58413e+06	1095.5	4.2495e+06
1096	3.72833e+06	1096	3.59776e+06	1096	4.25088e+06
1096.5	3.64804e+06	1096.5	3.50912e+06	1096.5	4.19436e+06
1097	3.6232e+06	1097	3484711	1097	4.15144e+06
1097.5	3.65448e+06	1097.5	3.51782e+06	1097.5	4.15825e+06
1098	3.6732e+06	1098	3.52573e+06	1098	4.21372e+06
1098.5	3.60028e+06	1098.5	3.44629e+06	1098.5	4.15977e+06
1099	3.60642e+06	1099	3460253	1099	4.11713e+06
1099.5	3.63509e+06	1099.5	3.49724e+06	1099.5	4.15541e+06
1100	3.68137e+06	1100	3.54362e+06	1100	4.1666e+06
1100.5	3.69374e+06	1100.5	3.55665e+06	1100.5	4.20598e+06
1101	3.73672e+06	1101	3.60194e+06	1101	4.27193e+06
1101.5	3.72048e+06	1101.5	3.59236e+06	1101.5	4.2242e+06
1102	3.68369e+06	1102	3555666	1102	4.2071e+06
1102.5	3.68986e+06	1102.5	3.56873e+06	1102.5	4.21613e+06
1103	3.66527e+06	1103	3.54241e+06	1103	4.19051e+06
1103.5	3.62869e+06	1103.5	3.50378e+06	1103.5	4.11056e+06
1104	3.62542e+06	1104	3490689	1104	4.11054e+06
1104.5	3.69378e+06	1104.5	3558669	1104.5	4.1822e+06
1105	3.62673e+06	1105	3.48949e+06	1105	4.13305e+06
1105.5	3.60238e+06	1105.5	3.46226e+06	1105.5	4.11829e+06
1106	3.56815e+06	1106	3.4234e+06	1106	4.0499e+06
1106.5	3.43989e+06	1106.5	3273520	1106.5	3.93386e+06
1107	3.48612e+06	1107	3.3357e+06	1107	4.02257e+06
1107.5	3.43258e+06	1107.5	3.2802e+06	1107.5	3.95021e+06
1108	3.39408e+06	1108	3.24972e+06	1108	3.92712e+06
1108.5	3.32479e+06	1108.5	3.17284e+06	1108.5	3.82828e+06
1109	3.3986e+06	1109	3.24909e+06	1109	3.90778e+06
1109.5	3.37574e+06	1109.5	3238815	1109.5	3.93894e+06
1110	3.38325e+06	1110	3.24802e+06	1110	3.93739e+06
1110.5	3.41687e+06	1110.5	3.2837e+06	1110.5	3.96886e+06
1111	3.42906e+06	1111	3288208	1111	3.93318e+06
1111.5	3.50306e+06	1111.5	3.35393e+06	1111.5	4.02356e+06
1112	3.44906e+06	1112	3.28295e+06	1112	3.99637e+06
1112.5	3.45376e+06	1112.5	3320973	1112.5	4.00335e+06
1113	3.47904e+06	1113	3348884	1113	3.9934e+06
1113.5	3.45853e+06	1113.5	3.32238e+06	1113.5	3.97013e+06
1114	3.35597e+06	1114	3.21097e+06	1114	3.87606e+06
1114.5	3.37984e+06	1114.5	3.24307e+06	1114.5	3.86438e+06
1115	3.36973e+06	1115	3242915	1115	3.90534e+06
1115.5	3.33629e+06	1115.5	3.19423e+06	1115.5	3.85936e+06
1116	3.37652e+06	1116	3.23494e+06	1116	3.90827e+06
1116.5	3.3719e+06	1116.5	3.21558e+06	1116.5	3.88218e+06
1117	3.35554e+06	1117	3.20328e+06	1117	3.86803e+06
1117.5	3.3261e+06	1117.5	3.1832e+06	1117.5	3.87169e+06
1118	3.30072e+06	1118	3.1614e+06	1118	3.8345e+06
1118.5	3.24093e+06	1118.5	3.07921e+06	1118.5	3.74626e+06
1119	3.27243e+06	1119	3.11814e+06	1119	3.78716e+06
1119.5	3.33793e+06	1119.5	3.19009e+06	1119.5	3.83361e+06
1120	3.31722e+06	1120	3.16443e+06	1120	3.77158e+06
1120.5	3.33474e+06	1120.5	3.18243e+06	1120.5	3.84225e+06
1121	3.33708e+06	1121	3192103	1121	3.84417e+06
1121.5	3.3365e+06	1121.5	3.20002e+06	1121.5	3.83746e+06
1122	3.34697e+06	1122	3.20534e+06	1122	3.84991e+06
1122.5	3.37722e+06	1122.5	3.23443e+06	1122.5	3.84853e+06
1123	3.41399e+06	1123	3.28117e+06	1123	3.89456e+06
1123.5	3.37821e+06	1123.5	3.23998e+06	1123.5	3.89671e+06
1124	3.40353e+06	1124	3.26679e+06	1124	3.91857e+06
1124.5	3.42836e+06	1124.5	3.29028e+06	1124.5	3.95295e+06
1125	3.41722e+06	1125	3284951	1125	3.93019e+06
1125.5	3.37679e+06	1125.5	3.24281e+06	1125.5	3.91019e+06
1126	3.35245e+06	1126	3.21662e+06	1126	3.85561e+06
1126.5	3.35103e+06	1126.5	3.21842e+06	1126.5	3.88896e+06
1127	3.3034e+06	1127	3.17389e+06	1127	3.8191e+06
1127.5	3.34117e+06	1127.5	3.21621e+06	1127.5	3.85323e+06
1128	3.32635e+06	1128	3.19336e+06	1128	3.8381e+06
1128.5	3.27679e+06	1128.5	3135494	1128.5	3.79318e+06
1129	3.31229e+06	1129	3.17237e+06	1129	3.80376e+06
1129.5	3.3526e+06	1129.5	3.21653e+06	1129.5	3.84757e+06
1130	3.28098e+06	1130	3.13391e+06	1130	3.74983e+06
1130.5	3.31042e+06	1130.5	3.17215e+06	1130.5	3.76886e+06
1131	3.28051e+06	1131	3.1374e+06	1131	3.75812e+06
1131.5	3.23139e+06	1131.5	3.08484e+06	1131.5	3.76939e+06
1132	3.19154e+06	1132	3.03991e+06	1132	3.7035e+06
1132.5	3.14819e+06	1132.5	3.0001e+06	1132.5	3.62592e+06
1133	3.07229e+06	1133	2.91739e+06	1133	3.60501e+06
1133.5	3.14431e+06	1133.5	3002877	1133.5	3.60504e+06
1134	3.14709e+06	1134	3011743	1134	3.68488e+06
1134.5	3.18528e+06	1134.5	3.05533e+06	1134.5	3.69161e+06
1135	3.17335e+06	1135	3.04259e+06	1135	3.69151e+06
1135.5	3.19071e+06	1135.5	3.04743e+06	1135.5	3.7402e+06
1136	3.15506e+06	1136	3.00831e+06	1136	3.68699e+06
1136.5	3.18192e+06	1136.5	3.03829e+06	1136.5	3.57542e+06
1137	3.13801e+06	1137	2.99153e+06	1137	3.63992e+06
1137.5	3.1651e+06	1137.5	3025210	1137.5	3.6585e+06
1138	3.18568e+06	1138	3054101	1138	3.69477e+06
1138.5	3.17827e+06	1138.5	3.03324e+06	1138.5	3.66685e+06
1139	3.13356e+06	1139	2.9904e+06	1139	3.66364e+06
1139.5	3.12286e+06	1139.5	2.98932e+06	1139.5	3.62721e+06
1140	3.08626e+06	1140	2.95612e+06	1140	3.58574e+06
1140.5	3.08787e+06	1140.5	2.95546e+06	1140.5	3.62494e+06
1141	2.95005e+06	1141	2774906	1141	3.4709e+06
1141.5	3.0172e+06	1141.5	2.87187e+06	1141.5	3.45734e+06
1142	3.04779e+06	1142	2.91258e+06	1142	3.53291e+06
1142.5	3.01801e+06	1142.5	2.87905e+06	1142.5	3.52833e+06
1143	3.00178e+06	1143	2.85497e+06	1143	3.48859e+06
1143.5	3.00891e+06	1143.5	2.86519e+06	1143.5	3.55249e+06
1144	3.06082e+06	1144	2.92466e+06	1144	3.60395e+06
1144.5	3.05978e+06	1144.5	2914708	1144.5	3.62321e+06
1145	3.13297e+06	1145	2978389	1145	3.59056e+06
1145.5	3.05403e+06	1145.5	2910685	1145.5	3.59908e+06
1146	3.13006e+06	1146	2984633	1146	3.6166e+06
1146.5	3.09313e+06	1146.5	2940859	1146.5	3.56842e+06
1147	3.13367e+06	1147	2.98832e+06	1147	3.60086e+06
1147.5	3.23774e+06	1147.5	3.1007e+06	1147.5	3.64235e+06
1148	3.17789e+06	1148	3046476	1148	3.67356e+06
1148.5	3.11594e+06	1148.5	2.97514e+06	1148.5	3.61149e+06
1149	3.11368e+06	1149	2.97648e+06	1149	3.5789e+06
1149.5	3.13509e+06	1149.5	2.99981e+06	1149.5	3.62458e+06
1150	3.03841e+06	1150	2892693	1150	3.52892e+06
1150.5	3.02975e+06	1150.5	2.88781e+06	1150.5	3.48106e+06
1151	2.98264e+06	1151	2.83767e+06	1151	3.45047e+06
1151.5	2.94167e+06	1151.5	2.78961e+06	1151.5	3.43796e+06
1152	2.96543e+06	1152	2.8201e+06	1152	3.40981e+06
1152.5	2.94428e+06	1152.5	2801227	1152.5	3.44548e+06
1153	2.97213e+06	1153	2.82827e+06	1153	3.44719e+06
1153.5	2.95201e+06	1153.5	2.81716e+06	1153.5	3.44764e+06
1154	2.95843e+06	1154	2827614	1154	3.44468e+06
1154.5	2.99884e+06	1154.5	2.878e+06	1154.5	3.43813e+06
1155	2.99016e+06	1155	2.84992e+06	1155	3.45958e+06
1155.5	3.01615e+06	1155.5	2871302	1155.5	3.49172e+06
1156	3.01353e+06	1156	2.87295e+06	1156	3.47288e+06
1156.5	2.96325e+06	1156.5	2.81946e+06	1156.5	3.4709e+06
1157	2.94233e+06	1157	2.77734e+06	1157	3.46462e+06
1157.5	3.00922e+06	1157.5	2.86423e+06	1157.5	3.52052e+06
1158	2.97952e+06	1158	2.84189e+06	1158	3.46232e+06
1158.5	2.94256e+06	1158.5	2.80669e+06	1158.5	3.43679e+06
1159	2.94988e+06	1159	2.8122e+06	1159	3.41509e+06
1159.5	2.96419e+06	1159.5	2.83435e+06	1159.5	3.46215e+06
1160	2.93734e+06	1160	2801592	1160	3.48333e+06
1160.5	2.9041e+06	1160.5	2.7681e+06	1160.5	3.41892e+06
1161	2.91118e+06	1161	2.78047e+06	1161	3.45789e+06
1161.5	2.83519e+06	1161.5	2.68705e+06	1161.5	3.37422e+06
1162	2.88642e+06	1162	2761827	1162	3.38114e+06
1162.5	2.90111e+06	1162.5	2762032	1162.5	3.42353e+06
1163	2.85923e+06	1163	2.73607e+06	1163	3.34403e+06
1163.5	2.85561e+06	1163.5	2736034	1163.5	3.37873e+06
1164	2.89287e+06	1164	2.76677e+06	1164	3.3935e+06
1164.5	2.90395e+06	1164.5	2.77737e+06	1164.5	3.41511e+06
1165	2.85133e+06	1165	2.71828e+06	1165	3.35203e+06
1165.5	2.80054e+06	1165.5	2.67096e+06	1165.5	3.30432e+06
1166	2.85172e+06	1166	2732412	1166	3.35988e+06
1166.5	2.85576e+06	1166.5	2731040	1166.5	3.38699e+06
1167	2.87865e+06	1167	2.75072e+06	1167	3.38061e+06
1167.5	2.85926e+06	1167.5	2.73096e+06	1167.5	3.32822e+06
1168	2.83826e+06	1168	2.70632e+06	1168	3.32172e+06
1168.5	2.82409e+06	1168.5	2.69787e+06	1168.5	3.32724e+06
1169	2.79255e+06	1169	2.67063e+06	1169	3.27979e+06
1169.5	2.75926e+06	1169.5	2.63095e+06	1169.5	3.25604e+06
1170	2.76802e+06	1170	2.63332e+06	1170	3.27202e+06
1170.5	2.80602e+06	1170.5	2.66593e+06	1170.5	3.29793e+06
1171	2.80783e+06	1171	2.66878e+06	1171	3.30362e+06
1171.5	2.80358e+06	1171.5	2.66154e+06	1171.5	3.29469e+06
1172	2.81614e+06	1172	2678684	1172	3.27869e+06
1172.5	2.85763e+06	1172.5	2720735	1172.5	3.3141e+06
1173	2.85575e+06	1173	2.72878e+06	1173	3.3164e+06
1173.5	2.84391e+06	1173.5	2.72305e+06	1173.5	3.31445e+06
1174	2.79359e+06	1174	2655475	1174	3.25897e+06
1174.5	2.77489e+06	1174.5	2.63723e+06	1174.5	3.27625e+06
1175	2.78287e+06	1175	2.65195e+06	1175	3.25801e+06
1175.5	2.79441e+06	1175.5	2659840	1175.5	3.29247e+06
1176	2.8024e+06	1176	2.66958e+06	1176	3.28415e+06
1176.5	2.78301e+06	1176.5	2644878	1176.5	3.26776e+06
1177	2.79493e+06	1177	2.66247e+06	1177	3.28499e+06
1177.5	2.80404e+06	1177.5	2670412	1177.5	3.28928e+06
1178	2.78054e+06	1178	2.65294e+06	1178	3.2448e+06
1178.5	2.76546e+06	1178.5	2648137	1178.5	3.24748e+06
1179	2.77358e+06	1179	2650207	1179	3.23686e+06
1179.5	2.79342e+06	1179.5	2.66918e+06	1179.5	3.26519e+06
1180	2.76026e+06	1180	2.63865e+06	1180	3.27943e+06
1180.5	2.78132e+06	1180.5	2660711	1180.5	3.25626e+06
1181	2.7761e+06	1181	2.64992e+06	1181	3.23991e+06
1181.5	2.69901e+06	1181.5	2.56272e+06	1181.5	3.19576e+06
1182	2.70169e+06	1182	2.56913e+06	1182	3.15642e+06
1182.5	2.70014e+06	1182.5	2.5742e+06	1182.5	3.174e+06
1183	2.68767e+06	1183	2.56272e+06	1183	3.1664e+06
1183.5	2.68847e+06	1183.5	2564517	1183.5	3.1416e+06
1184	2.6927e+06	1184	2558316	1184	3.14375e+06
1184.5	2.6418e+06	1184.5	2.48987e+06	1184.5	3.13196e+06
1185	2.62794e+06	1185	2.49221e+06	1185	3.1096e+06
1185.5	2.64868e+06	1185.5	2.52111e+06	1185.5	3.09048e+06
1186	2.62671e+06	1186	2.48954e+06	1186	3.11535e+06
1186.5	2.65329e+06	1186.5	2.52301e+06	1186.5	3.15361e+06
1187	2.66671e+06	1187	2528857	1187	3.13669e+06
1187.5	2.6956e+06	1187.5	2.55994e+06	1187.5	3.13011e+06
1188	2.68177e+06	1188	2.54699e+06	1188	3.16241e+06
1188.5	2.6623e+06	1188.5	2523627	1188.5	3.14366e+06
1189	2.65369e+06	1189	2.51774e+06	1189	3.13233e+06
1189.5	2.65929e+06	1189.5	2.52456e+06	1189.5	3.16048e+06
1190	2.66588e+06	1190	2.52332e+06	1190	3.14242e+06
1190.5	2.66525e+06	1190.5	2.5286e+06	1190.5	3.16464e+06
1191	2.6257e+06	1191	2.49958e+06	1191	3.12354e+06
1191.5	2.65031e+06	1191.5	2.52792e+06	1191.5	3.09998e+06
1192	2.60908e+06	1192	2490639	1192	3.09285e+06
1192.5	2.64513e+06	1192.5	2.52615e+06	1192.5	3.14337e+06
1193	2.64482e+06	1193	2510572	1193	3.09557e+06
1193.5	2.5962e+06	1193.5	2.46357e+06	1193.5	3.07699e+06
1194	2.56379e+06	1194	2.42746e+06	1194	3.04464e+06
1194.5	2.56886e+06	1194.5	2.4366e+06	1194.5	3.02465e+06
1195	2.56744e+06	1195	2.43431e+06	1195	3.02541e+06
1195.5	2.57274e+06	1195.5	2.43914e+06	1195.5	3.04509e+06
1196	2.52388e+06	1196	2401428	1196	3.00135e+06
1196.5	2.55054e+06	1196.5	2.41518e+06	1196.5	3.02634e+06
1197	2.51814e+06	1197	2.37412e+06	1197	2.97958e+06
1197.5	2.535e+06	1197.5	2.39233e+06	1197.5	3.01539e+06
1198	2.58095e+06	1198	2.45007e+06	1198	3.04668e+06
1198.5	2.56485e+06	1198.5	2.44038e+06	1198.5	3.03433e+06
1199	2.50461e+06	1199	2.37165e+06	1199	3.01631e+06
1199.5	2.5496e+06	1199.5	2.41341e+06	1199.5	3.01742e+06
1200	2.62801e+06	1200	2.51013e+06	1200	3.10925e+06
1200.5	2.58644e+06	1200.5	2.45694e+06	1200.5	3.05412e+06
1201	2.56127e+06	1201	2.42928e+06	1201	3.05187e+06
1201.5	2.53979e+06	1201.5	2.40395e+06	1201.5	3.00274e+06
1202	2.60581e+06	1202	2.4813e+06	1202	3.09599e+06
1202.5	2.60161e+06	1202.5	2.47502e+06	1202.5	3.0545e+06
1203	2.55392e+06	1203	2.40819e+06	1203	3.00113e+06
1203.5	2.58791e+06	1203.5	2.4542e+06	1203.5	3.06571e+06
1204	2.60186e+06	1204	2.4726e+06	1204	3.08551e+06
1204.5	2.60788e+06	1204.5	2.47224e+06	1204.5	3.07011e+06
1205	2.57191e+06	1205	2.44196e+06	1205	3.00214e+06
1205.5	2.56162e+06	1205.5	2.43186e+06	1205.5	3.03128e+06
1206	2.56343e+06	1206	2432946	1206	3.01742e+06
1206.5	2.52138e+06	1206.5	2.37772e+06	1206.5	2.93499e+06
1207	2.49491e+06	1207	2.35487e+06	1207	2.99515e+06
1207.5	2.5292e+06	1207.5	2.39566e+06	1207.5	2.9876e+06
1208	2.53637e+06	1208	2.40269e+06	1208	3.02661e+06
1208.5	2.53272e+06	1208.5	2397939	1208.5	2.99831e+06
1209	2.53759e+06	1209	2403087	1209	2.99576e+06
1209.5	2.54154e+06	1209.5	2412354	1209.5	3.04708e+06
1210	2.51653e+06	1210	2.37422e+06	1210	2.99976e+06
1210.5	2.56357e+06	1210.5	2429810	1210.5	3.02622e+06
1211	2.5639e+06	1211	2.44191e+06	1211	3.03352e+06
1211.5	2.53704e+06	1211.5	2.40432e+06	1211.5	3.02278e+06
1212	2.56104e+06	1212	2.43227e+06	1212	3.05389e+06
1212.5	2.57433e+06	1212.5	2437743	1212.5	3.07536e+06
1213	2.54703e+06	1213	2.42033e+06	1213	3.0093e+06
1213.5	2.50407e+06	1213.5	2.37145e+06	1213.5	2.99564e+06
1214	2.53991e+06	1214	2413149	1214	3.01998e+06
1214.5	2.54912e+06	1214.5	2.42922e+06	1214.5	3.01804e+06
1215	2.5153e+06	1215	2.3889e+06	1215	2.9704e+06
1215.5	2.53866e+06	1215.5	2416778	1215.5	3.00107e+06
1216	2.49277e+06	1216	2.36714e+06	1216	2.95435e+06
1216.5	2.50864e+06	1216.5	2379897	1216.5	3.00463e+06
1217	2.51096e+06	1217	2.3813e+06	1217	2.9908e+06
1217.5	2.51113e+06	1217.5	2390883	1217.5	2.97168e+06
1218	2.4828e+06	1218	2362371	1218	2.92278e+06
1218.5	2.51356e+06	1218.5	2.39418e+06	1218.5	2.99603e+06
1219	2.51716e+06	1219	2392009	1219	2.96969e+06
1219.5	2.53028e+06	1219.5	2410705	1219.5	2.96511e+06
1220	2.50463e+06	1220	2.37885e+06	1220	2.94014e+06
1220.5	2.4874e+06	1220.5	2.36818e+06	1220.5	2.92506e+06
1221	2.47274e+06	1221	2347345	1221	2.89985e+06
1221.5	2.4909e+06	1221.5	2.36976e+06	1221.5	2.96595e+06
1222	2.38767e+06	1222	2.25995e+06	1222	2.85545e+06
1222.5	2.42401e+06	1222.5	2284513	1222.5	2.78419e+06
1223	2.34598e+06	1223	2210902	1223	2.82536e+06
1223.5	2.36792e+06	1223.5	2.23532e+06	1223.5	2.83096e+06
1224	2.38804e+06	1224	2255585	1224	2.82756e+06
1224.5	2.37903e+06	1224.5	2.22864e+06	1224.5	2.82802e+06
1225	2.50234e+06	1225	2.38043e+06	1225	2.90979e+06
1225.5	2.47152e+06	1225.5	2.35047e+06	1225.5	2.94314e+06
1226	2.46436e+06	1226	2.34552e+06	1226	2.90818e+06
1226.5	2.42577e+06	1226.5	2.29256e+06	1226.5	2.87273e+06
1227	2.44382e+06	1227	2.32276e+06	1227	2.89248e+06
1227.5	2.26228e+06	1227.5	2.08474e+06	1227.5	2.62337e+06
1228	2.43406e+06	1228	2311849	1228	2.87388e+06
1228.5	2.42014e+06	1228.5	2304800	1228.5	2.86798e+06
1229	2.45136e+06	1229	2.33429e+06	1229	2.91995e+06
1229.5	2.47462e+06	1229.5	2.35017e+06	1229.5	2.96128e+06
1230	2.463e+06	1230	2329322	1230	2.93197e+06
1230.5	2.46727e+06	1230.5	2343831	1230.5	2.89762e+06
1231	2.45716e+06	1231	2.33442e+06	1231	2.87863e+06
1231.5	2.44246e+06	1231.5	2.32712e+06	1231.5	2.89842e+06
1232	2.36221e+06	1232	2244186	1232	2.81622e+06
1232.5	2.3803e+06	1232.5	2.26395e+06	1232.5	2.84052e+06
1233	2.34829e+06	1233	2.20658e+06	1233	2.84221e+06
1233.5	2.45314e+06	1233.5	2331557	1233.5	2.89996e+06
1234	2.45233e+06	1234	2321845	1234	2.89086e+06
1234.5	2.40599e+06	1234.5	2.27912e+06	1234.5	2.85328e+06
1235	2.35859e+06	1235	2233176	1235	2.80365e+06
1235.5	2.30875e+06	1235.5	2180917	1235.5	2.78273e+06
1236	2.34847e+06	1236	2.23343e+06	1236	2.77095e+06
1236.5	2.27771e+06	1236.5	2.14224e+06	1236.5	2.71246e+06
1237	2.31373e+06	1237	2.19584e+06	1237	2.73982e+06
1237.5	2.2687e+06	1237.5	2.14844e+06	1237.5	2.71973e+06
1238	2.21385e+06	1238	2.09759e+06	1238	2.65675e+06
1238.5	2.18548e+06	1238.5	2.06743e+06	1238.5	2.61857e+06
1239	2.18129e+06	1239	2.06382e+06	1239	2.61713e+06
1239.5	2.14615e+06	1239.5	2.01679e+06	1239.5	2.59131e+06
1240	2.21372e+06	1240	2.10503e+06	1240	2.65359e+06
1240.5	2.2442e+06	1240.5	2.14127e+06	1240.5	2.69655e+06
1241	2.22876e+06	1241	2123107	1241	2.66068e+06
1241.5	2.20508e+06	1241.5	2.08777e+06	1241.5	2.63396e+06
1242	2.18916e+06	1242	2059000	1242	2.63494e+06
1242.5	2.1859e+06	1242.5	2.05121e+06	1242.5	2.58949e+06
1243	2.12262e+06	1243	1.97985e+06	1243	2.51502e+06
1243.5	2.15409e+06	1243.5	2.03297e+06	1243.5	2.63176e+06
1244	2.11906e+06	1244	1.99177e+06	1244	2.57088e+06
1244.5	2.16825e+06	1244.5	2.0511e+06	1244.5	2.62461e+06
1245	2.18158e+06	1245	2.06861e+06	1245	2.59399e+06
1245.5	2.15055e+06	1245.5	2.01879e+06	1245.5	2.59733e+06
1246	2.16323e+06	1246	2.04718e+06	1246	2.6401e+06
1246.5	2.14455e+06	1246.5	2.02786e+06	1246.5	2.59472e+06
1247	2.08515e+06	1247	1.96452e+06	1247	2.52503e+06
1247.5	2.05772e+06	1247.5	1.93018e+06	1247.5	2.49644e+06
1248	2.03444e+06	1248	1.89372e+06	1248	2.45621e+06
1248.5	2.04099e+06	1248.5	1.90834e+06	1248.5	2.45206e+06
1249	2.03958e+06	1249	1.91369e+06	1249	2.46496e+06
1249.5	2.08796e+06	1249.5	1.96285e+06	1249.5	2.5262e+06
1250	2.14652e+06	1250	2.02579e+06	1250	2.59011e+06
1250.5	2.08664e+06	1250.5	1.95137e+06	1250.5	2.51963e+06
1251	2.12475e+06	1251	2.00843e+06	1251	2.57339e+06
1251.5	2.11911e+06	1251.5	1.99471e+06	1251.5	2.58548e+06
1252	2.14329e+06	1252	2.0262e+06	1252	2.60251e+06
1252.5	2.14628e+06	1252.5	2.01435e+06	1252.5	2.60332e+06
1253	2.20094e+06	1253	2.07158e+06	1253	2.65153e+06
1253.5	2.17981e+06	1253.5	2.06171e+06	1253.5	2.59644e+06
1254	2.15533e+06	1254	2.04209e+06	1254	2.55155e+06
1254.5	2.18854e+06	1254.5	2075426	1254.5	2.61901e+06
1255	2.14787e+06	1255	2.01887e+06	1255	2.60026e+06
1255.5	2.17949e+06	1255.5	2.05057e+06	1255.5	2.59647e+06
1256	2.20688e+06	1256	2.08448e+06	1256	2.66202e+06
1256.5	2.16737e+06	1256.5	2.04744e+06	1256.5	2.60261e+06
1257	2.15129e+06	1257	2.03429e+06	1257	2.58286e+06
1257.5	2.15053e+06	1257.5	2.03689e+06	1257.5	2.59028e+06
1258	2.0854e+06	1258	1.96622e+06	1258	2.51095e+06
1258.5	2.11947e+06	1258.5	2007907	1258.5	2.56631e+06
1259	2.09384e+06	1259	1.96939e+06	1259	2.54407e+06
1259.5	2.10402e+06	1259.5	1.98591e+06	1259.5	2.53307e+06
1260	2.10798e+06	1260	1.9953e+06	1260	2.54256e+06
1260.5	2.11317e+06	1260.5	2.0062e+06	1260.5	2.51668e+06
1261	2.04818e+06	1261	1.9339e+06	1261	2.51367e+06
1261.5	2.09218e+06	1261.5	1.97232e+06	1261.5	2.49178e+06
1262	2.08233e+06	1262	1.96866e+06	1262	2.51736e+06
1262.5	2.09564e+06	1262.5	1983252	1262.5	2.50498e+06
1263	2.0887e+06	1263	1.97491e+06	1263	2.5198e+06
1263.5	2.07242e+06	1263.5	1954241	1263.5	2.53136e+06
1264	2.05516e+06	1264	1.94081e+06	1264	2.50474e+06
1264.5	2.09453e+06	1264.5	1.98641e+06	1264.5	2.53621e+06
1265	2.08599e+06	1265	1.97451e+06	1265	2.54891e+06
1265.5	2.05421e+06	1265.5	1.95078e+06	1265.5	2.50663e+06
1266	2.08923e+06	1266	1.98391e+06	1266	2.47605e+06
1266.5	2.10218e+06	1266.5	1.98969e+06	1266.5	2.53124e+06
1267	2.06474e+06	1267	1952325	1267	2.50626e+06
1267.5	2.08136e+06	1267.5	1970926	1267.5	2.50478e+06
1268	2.08573e+06	1268	1.97043e+06	1268	2.50882e+06
1268.5	2.08654e+06	1268.5	1.9673e+06	1268.5	2.53164e+06
1269	2.08502e+06	1269	1.97553e+06	1269	2.50842e+06
1269.5	2.05282e+06	1269.5	1.92713e+06	1269.5	2.47466e+06
1270	2.12481e+06	1270	2.01377e+06	1270	2.52826e+06
1270.5	2.12479e+06	1270.5	2.01057e+06	1270.5	2.54325e+06
1271	2.10303e+06	1271	1.99103e+06	1271	2.54599e+06
1271.5	2.06995e+06	1271.5	1.95622e+06	1271.5	2.50435e+06
1272	2.0589e+06	1272	1.94396e+06	1272	2.46889e+06
1272.5	2.08406e+06	1272.5	1.97524e+06	1272.5	2.48212e+06
1273	2.0427e+06	1273	1.93048e+06	1273	2.49257e+06
1273.5	2.04019e+06	1273.5	1.92563e+06	1273.5	2.47499e+06
1274	2.05413e+06	1274	1947254	1274	2.48119e+06
1274.5	2.09411e+06	1274.5	1.97214e+06	1274.5	2.27669e+06
1275	1.98445e+06	1275	1.86631e+06	1275	2.4223e+06
1275.5	2.0535e+06	1275.5	1.91632e+06	1275.5	2.44056e+06
1276	2.02014e+06	1276	1899524	1276	2.44771e+06
1276.5	2.03595e+06	1276.5	1.92459e+06	1276.5	2.46474e+06
1277	2.02003e+06	1277	1.89856e+06	1277	2.48094e+06
1277.5	2.01523e+06	1277.5	1.8931e+06	1277.5	2.43233e+06
1278	2.01311e+06	1278	1.89973e+06	1278	2.4515e+06
1278.5	2.02406e+06	1278.5	1.91363e+06	1278.5	2.47968e+06
1279	1.98478e+06	1279	1.86891e+06	1279	2.42365e+06
1279.5	2.01903e+06	1279.5	1.90704e+06	1279.5	2.44455e+06
1280	2.02579e+06	1280	1.92013e+06	1280	2.43762e+06
1280.5	1.97294e+06	1280.5	1.86129e+06	1280.5	2.39198e+06
1281	1.98255e+06	1281	1.87781e+06	1281	2.40436e+06
1281.5	2.00972e+06	1281.5	1901589	1281.5	2.42432e+06
1282	2.05804e+06	1282	1.95418e+06	1282	2.47646e+06
1282.5	2.05714e+06	1282.5	1.9462e+06	1282.5	2.49425e+06
1283	2.02003e+06	1283	1.91078e+06	1283	2.46083e+06
1283.5	1.96898e+06	1283.5	1.84951e+06	1283.5	2.38946e+06
1284	1.98631e+06	1284	1.87431e+06	1284	2.38963e+06
1284.5	1.94425e+06	1284.5	1.83918e+06	1284.5	2.38038e+06
1285	1.98854e+06	1285	1.88221e+06	1285	2.43012e+06
1285.5	2.03939e+06	1285.5	1.92474e+06	1285.5	2.44718e+06
1286	2.02939e+06	1286	1.91731e+06	1286	2.44919e+06
1286.5	1.99051e+06	1286.5	1.87793e+06	1286.5	2.41973e+06
1287	1.96731e+06	1287	1.86755e+06	1287	2.36003e+06
1287.5	1.99611e+06	1287.5	1.88293e+06	1287.5	2.42769e+06
1288	2.01618e+06	1288	1.90579e+06	1288	2.45069e+06
1288.5	2.01492e+06	1288.5	1.90924e+06	1288.5	2.47669e+06
1289	2.01098e+06	1289	1.89984e+06	1289	2.44535e+06
1289.5	1.9817e+06	1289.5	1.87412e+06	1289.5	2.4416e+06
1290	2.00785e+06	1290	1.90206e+06	1290	2.45182e+06
1290.5	2.05263e+06	1290.5	1.94237e+06	1290.5	2.47461e+06
1291	2.03242e+06	1291	1.91523e+06	1291	2.47975e+06
1291.5	2.04071e+06	1291.5	1.93789e+06	1291.5	2.45461e+06
1292	2.04229e+06	1292	1.93579e+06	1292	2.46169e+06
1292.5	1.96928e+06	1292.5	1.85006e+06	1292.5	2.45303e+06
1293	1.97167e+06	1293	1.85703e+06	1293	2.39594e+06
1293.5	1.97116e+06	1293.5	1.86346e+06	1293.5	2.39176e+06
1294	1.97563e+06	1294	1875420	1294	2.36308e+06
1294.5	1.92178e+06	1294.5	1.81013e+06	1294.5	2.34711e+06
1295	1.92539e+06	1295	1819477	1295	2.34649e+06
1295.5	1.94596e+06	1295.5	1846149	1295.5	2.37323e+06
1296	1.93684e+06	1296	1.83812e+06	1296	2.3396e+06
1296.5	1.94368e+06	1296.5	1.84336e+06	1296.5	2.35921e+06
1297	1.87082e+06	1297	1.75321e+06	1297	2.31968e+06
1297.5	1.86578e+06	1297.5	1.74172e+06	1297.5	2.32321e+06
1298	1.95531e+06	1298	1.85459e+06	1298	2.34327e+06
1298.5	1.97333e+06	1298.5	1.87715e+06	1298.5	2.40758e+06
1299	1.96045e+06	1299	1859380	1299	2.39914e+06
[truncated: 49 more rows]

## Sheet: Figure 3d
	L3/L2
1	2.61702
2	2.63929
3	3.05196

[truncated: 18 more sheets: Figure 4a-b, SI Figure 1, SI Figure 2a-c, SI Figure 2d, SI Figure 2e, SI Table 1, SI Figure 3a, SI Figure 3b, SI Figure 4a, SI Figure 4b, SI Figure 5a-b, SI Figure 6, SI Figure 7, SI Table 2, SI Figure 8a, SI Figure 8b, SI Figure 8c, SI Figure 9]
